# Supplementary material for: A merged lung cancer transcriptome dataset for clinical predictive modeling
Source: Sci Data. 2018 Jul 24;5:180136. doi: 10.1038/sdata.2018.136 (PMC6057440; doi:10.1038/sdata.2018.136)
Supplement: Supplementary file 1 [file sdata2018136-isa1.zip]

Archive with 3 entries (3 files):
- i_Investigation.txt
- s_study_Lim.txt
- a_assay_Lim.txt
