# Supplementary material for: A merged lung cancer transcriptome dataset for clinical predictive modeling
Source: Sci Data. 2018 Jul 24;5:180136. doi: 10.1038/sdata.2018.136 (PMC6057440; doi:10.1038/sdata.2018.136)
Supplement: Supplementary file 1 [file sdata2018136-isa1.zip › i_Investigation.txt]

# Investigation File generated for Scientific Data with Investigation File Authoring Tool version 0.1.0 on 17/05/2018 - This metadata file is CC0
ONTOLOGY SOURCE REFERENCE
Term Source Name	NCBITAXON	IAO	ERO	OBI
Term Source File	http://data.bioontology.org/ontologies/NCBITAXON	http://data.bioontology.org/ontologies/IAO	http://data.bioontology.org/ontologies/ERO	http://data.bioontology.org/ontologies/OBI
Term Source Version	2016AB	2015-02-23	2013-08-02	2014-08-18
Term Source Description	National Center for Biotechnology Information (NCBI) Organismal Classification	Information Artifact Ontology	Eagle-I Research Resource Ontology	Ontology for Biomedical Investigations
INVESTIGATION
Investigation Identifier
Investigation Title
Investigation Description
Investigation Submission Date
Investigation Public Release Date
INVESTIGATION PUBLICATIONS
Investigation PubMed ID
Investigation Publication DOI
Investigation Publication Author List
Investigation Publication Title
Investigation Publication Status
Investigation Publication Status Term Accession Number
Investigation Publication Status Term Source REF
INVESTIGATION CONTACTS
Investigation Person Last Name
Investigation Person Mid Initials
Investigation Person First Name
Investigation Person Address
Investigation Person Phone
Investigation Person Fax
Investigation Person Email
Investigation Person Affiliation
Investigation Person Roles
Investigation Person Roles Term Accession Number
Investigation Person Roles Term Source REF
STUDY
Study Identifier	10.1038/sdata.2018.136
Study Title	A merged lung cancer transcriptome dataset for clinical predictive modeling
Study Submission Date	28/11/2017
Study Public Release Date	24/07/2018
Study Description	http://www.nature.com/articles/sdata2018136#abstract
Study File Name	s_study_Lim.txt
Comment[Subject Keywords]	///;//;//
Comment[Manuscript Licence]	CC BY-4.0
Comment[Experimental Metadata Licence]	CC0
Comment[Supplementary Information File Name]	
Comment[Supplementary Information File Type]	x-zip-compressed
Comment[Supplementary Information File URL]	http://www.nature.com/articles/sdata2018136#supplementary-information
Comment[Data Repository]	ArrayExpress;figshare
Comment[Data Record Accession]	E-MTAB-6043;doi:10.6084/m9.figshare.5350321.v5
Comment[Data Record URI]	http://identifiers.org/arrayexpress/E-MTAB-6043;https://doi.org/10.6084/m9.figshare.5350321.v5
STUDY DESIGN DESCRIPTORS
Study Design Type	data integration objective	data normalization objective
Study Design Type Term Accession Number	ERO:0100092	OBI:0200167
Study Design Type Term Source REF	ERO	OBI
STUDY PUBLICATIONS
Study PubMed ID	""
Study Publication DOI	doi:10.1038/s41467-017-01430-6
Study Publication Author List	""
Study Publication Title	""
Study Publication Status	published
Study Publication Status Term Accession Number	
Study Publication Status Term Source REF	
STUDY FACTORS
Study Factor Name	disease
Study Factor Type	diagnosis of cancer
Study Factor Type Term Accession Number	OBI:0002371
Study Factor Type Term Source REF	OBI
STUDY ASSAYS
Study Assay Measurement Type	transcription profiling assay
Study Assay Measurement Type Term Accession Number	OBI:0000424
Study Assay Measurement Type Term Source REF	OBI
Study Assay Technology Type	digital curation
Study Assay Technology Type Term Accession Number	OBI:0302914
Study Assay Technology Type Term Source REF	OBI
Study Assay Technology Platform	""
Study Assay File Name	a_assay_Lim.txt
STUDY PROTOCOLS
Study Protocol Name	Data collection and preprocessing	Batch effect removal	Gene filtering
Study Protocol Type	selection	normalization data transformation	data transformation
Study Protocol Type Term Accession Number	OBI:0001928	OBI:0200169	OBI:0200000
Study Protocol Type Term Source REF	OBI	OBI	OBI
Study Protocol Description			
Study Protocol URI	""	""	""
Study Protocol Version			
Study Protocol Parameters Name	""	""	""
Study Protocol Parameters Name Term Accession Number	""	""	""
Study Protocol Parameters Name Term Source REF	""	""	""
Study Protocol Components Name	""	""	""
Study Protocol Components Type	""	""	""
Study Protocol Components Type Term Accession Number	""	""	""
Study Protocol Components Type Term Source REF	""	""	""
STUDY CONTACTS
Study Person Last Name	Lim	Tan	Lim	Lim
Study Person First Name	Su Bin	Swee Jin	Wan-Teck	Chwee Teck
Study Person Mid Initials				
Study Person Email	""	""	""	ctlim@nus.edu.sg
Study Person Phone				
Study Person Fax				
Study Person Address				
Study Person Affiliation	NUS Graduate School for Integrative Sciences & Engineering (NGS), National University of Singapore, #05-01, 28 Medical Drive, Singapore 117456, Singapore	Sysmex Asia Pacific Pte Ltd, 9 Tampines Grande, #06-18, Singapore 528735, Singapore	Division of Medical Oncology, National Cancer Centre Singapore, 11 Hospital Drive, Singapore, 169610 Singapore	NUS Graduate School for Integrative Sciences & Engineering (NGS), National University of Singapore, #05-01, 28 Medical Drive, Singapore 117456, Singapore
Study Person Roles				
Study Person Roles Term Accession Number				
Study Person Roles Term Source REF				
Comment[Study Person ORCID]	0000-0003-1752-7039	0000-0002-7437-5687		
Comment[Funder]				
Comment[FundRef ID]				
Comment[Funder Term Source REF]				
Comment[Grant Identifier]				
