# Supplementary material for: A merged lung cancer transcriptome dataset for clinical predictive modeling
Source: Sci Data. 2018 Jul 24;5:180136. doi: 10.1038/sdata.2018.136 (PMC6057440; doi:10.1038/sdata.2018.136)
Supplement: Supplementary file 1 [file sdata2018136-isa1.zip › s_study_Lim.txt]

Source Name	Characteristics[organism]	Term Source REF	Term Accession Number	Protocol REF	Sample Name	Material Type	Term Source REF	Term Accession Number	Factor Value[disease]
Gene Expression Omnibus database	Homo sapiens	NCBITAXON	NCBITaxon:9606	Data collection and preprocessing	GSE10245	data set	IAO	IAO:0000100	non-small cell lung carcinoma
Gene Expression Omnibus database	Homo sapiens	NCBITAXON	NCBITaxon:9606	Data collection and preprocessing	GSE10445	data set	IAO	IAO:0000100	non-small cell lung carcinoma
Gene Expression Omnibus database	Homo sapiens	NCBITAXON	NCBITaxon:9606	Data collection and preprocessing	GSE10799	data set	IAO	IAO:0000100	normal; non-small cell lung carcinoma
Gene Expression Omnibus database	Homo sapiens	NCBITAXON	NCBITaxon:9606	Data collection and preprocessing	GSE12667	data set	IAO	IAO:0000100	non-small cell lung carcinoma
Gene Expression Omnibus database	Homo sapiens	NCBITAXON	NCBITaxon:9606	Data collection and preprocessing	GSE18842	data set	IAO	IAO:0000100	normal; non-small cell lung carcinoma
Gene Expression Omnibus database	Homo sapiens	NCBITAXON	NCBITaxon:9606	Data collection and preprocessing	GSE19188	data set	IAO	IAO:0000100	normal; non-small cell lung carcinoma
Gene Expression Omnibus database	Homo sapiens	NCBITAXON	NCBITaxon:9606	Data collection and preprocessing	GSE28571	data set	IAO	IAO:0000100	non-small cell lung carcinoma
Gene Expression Omnibus database	Homo sapiens	NCBITAXON	NCBITaxon:9606	Data collection and preprocessing	GSE31210	data set	IAO	IAO:0000100	normal; non-small cell lung carcinoma
Gene Expression Omnibus database	Homo sapiens	NCBITAXON	NCBITaxon:9606	Data collection and preprocessing	GSE33356	data set	IAO	IAO:0000100	normal; non-small cell lung carcinoma
Gene Expression Omnibus database	Homo sapiens	NCBITAXON	NCBITaxon:9606	Data collection and preprocessing	GSE50081	data set	IAO	IAO:0000100	non-small cell lung carcinoma
