# Supplementary material for: A merged lung cancer transcriptome dataset for clinical predictive modeling
Source: Sci Data. 2018 Jul 24;5:180136. doi: 10.1038/sdata.2018.136 (PMC6057440; doi:10.1038/sdata.2018.136)
Supplement: Supplementary file 1 [file sdata2018136-isa1.zip › a_assay_Lim.txt]

Sample Name	Protocol REF	Comment[GEO sample accession]	Assay Name	Raw Data File	Comment[Data Repository]	Comment[Data Record Accession]	Comment[Data Record URI]	Protocol REF	Derived Data File	Comment[Data Repository]	Comment[Data Record Accession]	Comment[Data Record URI]	Factor Value[disease]
GSE19188	Batch effect removal	GSM475729	Sample 194	E-MTAB-6043	ArrayExpress	E-MTAB-6043	http://identifiers.org/arrayexpress/E-MTAB-6043	Gene filtering	doi:10.6084/m9.figshare.5350321.v5	figshare	doi:10.6084/m9.figshare.5350321.v5	https://doi.org/10.6084/m9.figshare.5350321.v5	normal
GSE19188	Batch effect removal	GSM475723	Sample 188	E-MTAB-6043	ArrayExpress	E-MTAB-6043	http://identifiers.org/arrayexpress/E-MTAB-6043	Gene filtering	doi:10.6084/m9.figshare.5350321.v5	figshare	doi:10.6084/m9.figshare.5350321.v5	https://doi.org/10.6084/m9.figshare.5350321.v5	normal
GSE19188	Batch effect removal	GSM475702	Sample 167	E-MTAB-6043	ArrayExpress	E-MTAB-6043	http://identifiers.org/arrayexpress/E-MTAB-6043	Gene filtering	doi:10.6084/m9.figshare.5350321.v5	figshare	doi:10.6084/m9.figshare.5350321.v5	https://doi.org/10.6084/m9.figshare.5350321.v5	normal
GSE19188	Batch effect removal	GSM475739	Sample 204	E-MTAB-6043	ArrayExpress	E-MTAB-6043	http://identifiers.org/arrayexpress/E-MTAB-6043	Gene filtering	doi:10.6084/m9.figshare.5350321.v5	figshare	doi:10.6084/m9.figshare.5350321.v5	https://doi.org/10.6084/m9.figshare.5350321.v5	non-small cell lung carcinoma
GSE19188	Batch effect removal	GSM475731	Sample 196	E-MTAB-6043	ArrayExpress	E-MTAB-6043	http://identifiers.org/arrayexpress/E-MTAB-6043	Gene filtering	doi:10.6084/m9.figshare.5350321.v5	figshare	doi:10.6084/m9.figshare.5350321.v5	https://doi.org/10.6084/m9.figshare.5350321.v5	non-small cell lung carcinoma
GSE19188	Batch effect removal	GSM475704	Sample 169	E-MTAB-6043	ArrayExpress	E-MTAB-6043	http://identifiers.org/arrayexpress/E-MTAB-6043	Gene filtering	doi:10.6084/m9.figshare.5350321.v5	figshare	doi:10.6084/m9.figshare.5350321.v5	https://doi.org/10.6084/m9.figshare.5350321.v5	normal
GSE19188	Batch effect removal	GSM475728	Sample 193	E-MTAB-6043	ArrayExpress	E-MTAB-6043	http://identifiers.org/arrayexpress/E-MTAB-6043	Gene filtering	doi:10.6084/m9.figshare.5350321.v5	figshare	doi:10.6084/m9.figshare.5350321.v5	https://doi.org/10.6084/m9.figshare.5350321.v5	non-small cell lung carcinoma
GSE19188	Batch effect removal	GSM475724	Sample 189	E-MTAB-6043	ArrayExpress	E-MTAB-6043	http://identifiers.org/arrayexpress/E-MTAB-6043	Gene filtering	doi:10.6084/m9.figshare.5350321.v5	figshare	doi:10.6084/m9.figshare.5350321.v5	https://doi.org/10.6084/m9.figshare.5350321.v5	non-small cell lung carcinoma
GSE19188	Batch effect removal	GSM475725	Sample 190	E-MTAB-6043	ArrayExpress	E-MTAB-6043	http://identifiers.org/arrayexpress/E-MTAB-6043	Gene filtering	doi:10.6084/m9.figshare.5350321.v5	figshare	doi:10.6084/m9.figshare.5350321.v5	https://doi.org/10.6084/m9.figshare.5350321.v5	normal
GSE19188	Batch effect removal	GSM475703	Sample 168	E-MTAB-6043	ArrayExpress	E-MTAB-6043	http://identifiers.org/arrayexpress/E-MTAB-6043	Gene filtering	doi:10.6084/m9.figshare.5350321.v5	figshare	doi:10.6084/m9.figshare.5350321.v5	https://doi.org/10.6084/m9.figshare.5350321.v5	non-small cell lung carcinoma
GSE19188	Batch effect removal	GSM475706	Sample 171	E-MTAB-6043	ArrayExpress	E-MTAB-6043	http://identifiers.org/arrayexpress/E-MTAB-6043	Gene filtering	doi:10.6084/m9.figshare.5350321.v5	figshare	doi:10.6084/m9.figshare.5350321.v5	https://doi.org/10.6084/m9.figshare.5350321.v5	non-small cell lung carcinoma
GSE19188	Batch effect removal	GSM475699	Sample 164	E-MTAB-6043	ArrayExpress	E-MTAB-6043	http://identifiers.org/arrayexpress/E-MTAB-6043	Gene filtering	doi:10.6084/m9.figshare.5350321.v5	figshare	doi:10.6084/m9.figshare.5350321.v5	https://doi.org/10.6084/m9.figshare.5350321.v5	normal
GSE19188	Batch effect removal	GSM475732	Sample 197	E-MTAB-6043	ArrayExpress	E-MTAB-6043	http://identifiers.org/arrayexpress/E-MTAB-6043	Gene filtering	doi:10.6084/m9.figshare.5350321.v5	figshare	doi:10.6084/m9.figshare.5350321.v5	https://doi.org/10.6084/m9.figshare.5350321.v5	normal
GSE28571	Batch effect removal	GSM707366	Sample 354	E-MTAB-6043	ArrayExpress	E-MTAB-6043	http://identifiers.org/arrayexpress/E-MTAB-6043	Gene filtering	doi:10.6084/m9.figshare.5350321.v5	figshare	doi:10.6084/m9.figshare.5350321.v5	https://doi.org/10.6084/m9.figshare.5350321.v5	non-small cell lung carcinoma
GSE28571	Batch effect removal	GSM707399	Sample 332	E-MTAB-6043	ArrayExpress	E-MTAB-6043	http://identifiers.org/arrayexpress/E-MTAB-6043	Gene filtering	doi:10.6084/m9.figshare.5350321.v5	figshare	doi:10.6084/m9.figshare.5350321.v5	https://doi.org/10.6084/m9.figshare.5350321.v5	non-small cell lung carcinoma
GSE28571	Batch effect removal	GSM707368	Sample 356	E-MTAB-6043	ArrayExpress	E-MTAB-6043	http://identifiers.org/arrayexpress/E-MTAB-6043	Gene filtering	doi:10.6084/m9.figshare.5350321.v5	figshare	doi:10.6084/m9.figshare.5350321.v5	https://doi.org/10.6084/m9.figshare.5350321.v5	non-small cell lung carcinoma
GSE19188	Batch effect removal	GSM475693	Sample 158	E-MTAB-6043	ArrayExpress	E-MTAB-6043	http://identifiers.org/arrayexpress/E-MTAB-6043	Gene filtering	doi:10.6084/m9.figshare.5350321.v5	figshare	doi:10.6084/m9.figshare.5350321.v5	https://doi.org/10.6084/m9.figshare.5350321.v5	normal
GSE19188	Batch effect removal	GSM475681	Sample 146	E-MTAB-6043	ArrayExpress	E-MTAB-6043	http://identifiers.org/arrayexpress/E-MTAB-6043	Gene filtering	doi:10.6084/m9.figshare.5350321.v5	figshare	doi:10.6084/m9.figshare.5350321.v5	https://doi.org/10.6084/m9.figshare.5350321.v5	non-small cell lung carcinoma
GSE28571	Batch effect removal	GSM707336	Sample 333	E-MTAB-6043	ArrayExpress	E-MTAB-6043	http://identifiers.org/arrayexpress/E-MTAB-6043	Gene filtering	doi:10.6084/m9.figshare.5350321.v5	figshare	doi:10.6084/m9.figshare.5350321.v5	https://doi.org/10.6084/m9.figshare.5350321.v5	non-small cell lung carcinoma
GSE19188	Batch effect removal	GSM475717	Sample 182	E-MTAB-6043	ArrayExpress	E-MTAB-6043	http://identifiers.org/arrayexpress/E-MTAB-6043	Gene filtering	doi:10.6084/m9.figshare.5350321.v5	figshare	doi:10.6084/m9.figshare.5350321.v5	https://doi.org/10.6084/m9.figshare.5350321.v5	non-small cell lung carcinoma
GSE19188	Batch effect removal	GSM475707	Sample 172	E-MTAB-6043	ArrayExpress	E-MTAB-6043	http://identifiers.org/arrayexpress/E-MTAB-6043	Gene filtering	doi:10.6084/m9.figshare.5350321.v5	figshare	doi:10.6084/m9.figshare.5350321.v5	https://doi.org/10.6084/m9.figshare.5350321.v5	normal
GSE19188	Batch effect removal	GSM475745	Sample 210	E-MTAB-6043	ArrayExpress	E-MTAB-6043	http://identifiers.org/arrayexpress/E-MTAB-6043	Gene filtering	doi:10.6084/m9.figshare.5350321.v5	figshare	doi:10.6084/m9.figshare.5350321.v5	https://doi.org/10.6084/m9.figshare.5350321.v5	normal
GSE19188	Batch effect removal	GSM475751	Sample 216	E-MTAB-6043	ArrayExpress	E-MTAB-6043	http://identifiers.org/arrayexpress/E-MTAB-6043	Gene filtering	doi:10.6084/m9.figshare.5350321.v5	figshare	doi:10.6084/m9.figshare.5350321.v5	https://doi.org/10.6084/m9.figshare.5350321.v5	non-small cell lung carcinoma
GSE28571	Batch effect removal	GSM707384	Sample 317	E-MTAB-6043	ArrayExpress	E-MTAB-6043	http://identifiers.org/arrayexpress/E-MTAB-6043	Gene filtering	doi:10.6084/m9.figshare.5350321.v5	figshare	doi:10.6084/m9.figshare.5350321.v5	https://doi.org/10.6084/m9.figshare.5350321.v5	non-small cell lung carcinoma
GSE28571	Batch effect removal	GSM707354	Sample 370	E-MTAB-6043	ArrayExpress	E-MTAB-6043	http://identifiers.org/arrayexpress/E-MTAB-6043	Gene filtering	doi:10.6084/m9.figshare.5350321.v5	figshare	doi:10.6084/m9.figshare.5350321.v5	https://doi.org/10.6084/m9.figshare.5350321.v5	non-small cell lung carcinoma
GSE19188	Batch effect removal	GSM475787	Sample 252	E-MTAB-6043	ArrayExpress	E-MTAB-6043	http://identifiers.org/arrayexpress/E-MTAB-6043	Gene filtering	doi:10.6084/m9.figshare.5350321.v5	figshare	doi:10.6084/m9.figshare.5350321.v5	https://doi.org/10.6084/m9.figshare.5350321.v5	non-small cell lung carcinoma
GSE28571	Batch effect removal	GSM707359	Sample 369	E-MTAB-6043	ArrayExpress	E-MTAB-6043	http://identifiers.org/arrayexpress/E-MTAB-6043	Gene filtering	doi:10.6084/m9.figshare.5350321.v5	figshare	doi:10.6084/m9.figshare.5350321.v5	https://doi.org/10.6084/m9.figshare.5350321.v5	non-small cell lung carcinoma
GSE28571	Batch effect removal	GSM707392	Sample 277	E-MTAB-6043	ArrayExpress	E-MTAB-6043	http://identifiers.org/arrayexpress/E-MTAB-6043	Gene filtering	doi:10.6084/m9.figshare.5350321.v5	figshare	doi:10.6084/m9.figshare.5350321.v5	https://doi.org/10.6084/m9.figshare.5350321.v5	non-small cell lung carcinoma
GSE28571	Batch effect removal	GSM707370	Sample 344	E-MTAB-6043	ArrayExpress	E-MTAB-6043	http://identifiers.org/arrayexpress/E-MTAB-6043	Gene filtering	doi:10.6084/m9.figshare.5350321.v5	figshare	doi:10.6084/m9.figshare.5350321.v5	https://doi.org/10.6084/m9.figshare.5350321.v5	non-small cell lung carcinoma
GSE19188	Batch effect removal	GSM475779	Sample 244	E-MTAB-6043	ArrayExpress	E-MTAB-6043	http://identifiers.org/arrayexpress/E-MTAB-6043	Gene filtering	doi:10.6084/m9.figshare.5350321.v5	figshare	doi:10.6084/m9.figshare.5350321.v5	https://doi.org/10.6084/m9.figshare.5350321.v5	non-small cell lung carcinoma
GSE19188	Batch effect removal	GSM475690	Sample 155	E-MTAB-6043	ArrayExpress	E-MTAB-6043	http://identifiers.org/arrayexpress/E-MTAB-6043	Gene filtering	doi:10.6084/m9.figshare.5350321.v5	figshare	doi:10.6084/m9.figshare.5350321.v5	https://doi.org/10.6084/m9.figshare.5350321.v5	normal
GSE19188	Batch effect removal	GSM475766	Sample 231	E-MTAB-6043	ArrayExpress	E-MTAB-6043	http://identifiers.org/arrayexpress/E-MTAB-6043	Gene filtering	doi:10.6084/m9.figshare.5350321.v5	figshare	doi:10.6084/m9.figshare.5350321.v5	https://doi.org/10.6084/m9.figshare.5350321.v5	normal
GSE19188	Batch effect removal	GSM475754	Sample 219	E-MTAB-6043	ArrayExpress	E-MTAB-6043	http://identifiers.org/arrayexpress/E-MTAB-6043	Gene filtering	doi:10.6084/m9.figshare.5350321.v5	figshare	doi:10.6084/m9.figshare.5350321.v5	https://doi.org/10.6084/m9.figshare.5350321.v5	normal
GSE19188	Batch effect removal	GSM475810	Sample 275	E-MTAB-6043	ArrayExpress	E-MTAB-6043	http://identifiers.org/arrayexpress/E-MTAB-6043	Gene filtering	doi:10.6084/m9.figshare.5350321.v5	figshare	doi:10.6084/m9.figshare.5350321.v5	https://doi.org/10.6084/m9.figshare.5350321.v5	non-small cell lung carcinoma
GSE19188	Batch effect removal	GSM475667	Sample 132	E-MTAB-6043	ArrayExpress	E-MTAB-6043	http://identifiers.org/arrayexpress/E-MTAB-6043	Gene filtering	doi:10.6084/m9.figshare.5350321.v5	figshare	doi:10.6084/m9.figshare.5350321.v5	https://doi.org/10.6084/m9.figshare.5350321.v5	normal
GSE28571	Batch effect removal	GSM707396	Sample 316	E-MTAB-6043	ArrayExpress	E-MTAB-6043	http://identifiers.org/arrayexpress/E-MTAB-6043	Gene filtering	doi:10.6084/m9.figshare.5350321.v5	figshare	doi:10.6084/m9.figshare.5350321.v5	https://doi.org/10.6084/m9.figshare.5350321.v5	non-small cell lung carcinoma
GSE19188	Batch effect removal	GSM475713	Sample 178	E-MTAB-6043	ArrayExpress	E-MTAB-6043	http://identifiers.org/arrayexpress/E-MTAB-6043	Gene filtering	doi:10.6084/m9.figshare.5350321.v5	figshare	doi:10.6084/m9.figshare.5350321.v5	https://doi.org/10.6084/m9.figshare.5350321.v5	non-small cell lung carcinoma
GSE28571	Batch effect removal	GSM707337	Sample 368	E-MTAB-6043	ArrayExpress	E-MTAB-6043	http://identifiers.org/arrayexpress/E-MTAB-6043	Gene filtering	doi:10.6084/m9.figshare.5350321.v5	figshare	doi:10.6084/m9.figshare.5350321.v5	https://doi.org/10.6084/m9.figshare.5350321.v5	non-small cell lung carcinoma
GSE19188	Batch effect removal	GSM475697	Sample 162	E-MTAB-6043	ArrayExpress	E-MTAB-6043	http://identifiers.org/arrayexpress/E-MTAB-6043	Gene filtering	doi:10.6084/m9.figshare.5350321.v5	figshare	doi:10.6084/m9.figshare.5350321.v5	https://doi.org/10.6084/m9.figshare.5350321.v5	normal
GSE19188	Batch effect removal	GSM475760	Sample 225	E-MTAB-6043	ArrayExpress	E-MTAB-6043	http://identifiers.org/arrayexpress/E-MTAB-6043	Gene filtering	doi:10.6084/m9.figshare.5350321.v5	figshare	doi:10.6084/m9.figshare.5350321.v5	https://doi.org/10.6084/m9.figshare.5350321.v5	non-small cell lung carcinoma
GSE28571	Batch effect removal	GSM707344	Sample 331	E-MTAB-6043	ArrayExpress	E-MTAB-6043	http://identifiers.org/arrayexpress/E-MTAB-6043	Gene filtering	doi:10.6084/m9.figshare.5350321.v5	figshare	doi:10.6084/m9.figshare.5350321.v5	https://doi.org/10.6084/m9.figshare.5350321.v5	non-small cell lung carcinoma
GSE19188	Batch effect removal	GSM475709	Sample 174	E-MTAB-6043	ArrayExpress	E-MTAB-6043	http://identifiers.org/arrayexpress/E-MTAB-6043	Gene filtering	doi:10.6084/m9.figshare.5350321.v5	figshare	doi:10.6084/m9.figshare.5350321.v5	https://doi.org/10.6084/m9.figshare.5350321.v5	non-small cell lung carcinoma
GSE19188	Batch effect removal	GSM475736	Sample 201	E-MTAB-6043	ArrayExpress	E-MTAB-6043	http://identifiers.org/arrayexpress/E-MTAB-6043	Gene filtering	doi:10.6084/m9.figshare.5350321.v5	figshare	doi:10.6084/m9.figshare.5350321.v5	https://doi.org/10.6084/m9.figshare.5350321.v5	normal
GSE28571	Batch effect removal	GSM707412	Sample 304	E-MTAB-6043	ArrayExpress	E-MTAB-6043	http://identifiers.org/arrayexpress/E-MTAB-6043	Gene filtering	doi:10.6084/m9.figshare.5350321.v5	figshare	doi:10.6084/m9.figshare.5350321.v5	https://doi.org/10.6084/m9.figshare.5350321.v5	non-small cell lung carcinoma
GSE19188	Batch effect removal	GSM475741	Sample 206	E-MTAB-6043	ArrayExpress	E-MTAB-6043	http://identifiers.org/arrayexpress/E-MTAB-6043	Gene filtering	doi:10.6084/m9.figshare.5350321.v5	figshare	doi:10.6084/m9.figshare.5350321.v5	https://doi.org/10.6084/m9.figshare.5350321.v5	non-small cell lung carcinoma
GSE19188	Batch effect removal	GSM475808	Sample 273	E-MTAB-6043	ArrayExpress	E-MTAB-6043	http://identifiers.org/arrayexpress/E-MTAB-6043	Gene filtering	doi:10.6084/m9.figshare.5350321.v5	figshare	doi:10.6084/m9.figshare.5350321.v5	https://doi.org/10.6084/m9.figshare.5350321.v5	non-small cell lung carcinoma
GSE19188	Batch effect removal	GSM475689	Sample 154	E-MTAB-6043	ArrayExpress	E-MTAB-6043	http://identifiers.org/arrayexpress/E-MTAB-6043	Gene filtering	doi:10.6084/m9.figshare.5350321.v5	figshare	doi:10.6084/m9.figshare.5350321.v5	https://doi.org/10.6084/m9.figshare.5350321.v5	non-small cell lung carcinoma
GSE19188	Batch effect removal	GSM475715	Sample 180	E-MTAB-6043	ArrayExpress	E-MTAB-6043	http://identifiers.org/arrayexpress/E-MTAB-6043	Gene filtering	doi:10.6084/m9.figshare.5350321.v5	figshare	doi:10.6084/m9.figshare.5350321.v5	https://doi.org/10.6084/m9.figshare.5350321.v5	non-small cell lung carcinoma
GSE28571	Batch effect removal	GSM707377	Sample 362	E-MTAB-6043	ArrayExpress	E-MTAB-6043	http://identifiers.org/arrayexpress/E-MTAB-6043	Gene filtering	doi:10.6084/m9.figshare.5350321.v5	figshare	doi:10.6084/m9.figshare.5350321.v5	https://doi.org/10.6084/m9.figshare.5350321.v5	non-small cell lung carcinoma
GSE19188	Batch effect removal	GSM475791	Sample 256	E-MTAB-6043	ArrayExpress	E-MTAB-6043	http://identifiers.org/arrayexpress/E-MTAB-6043	Gene filtering	doi:10.6084/m9.figshare.5350321.v5	figshare	doi:10.6084/m9.figshare.5350321.v5	https://doi.org/10.6084/m9.figshare.5350321.v5	non-small cell lung carcinoma
GSE28571	Batch effect removal	GSM707401	Sample 339	E-MTAB-6043	ArrayExpress	E-MTAB-6043	http://identifiers.org/arrayexpress/E-MTAB-6043	Gene filtering	doi:10.6084/m9.figshare.5350321.v5	figshare	doi:10.6084/m9.figshare.5350321.v5	https://doi.org/10.6084/m9.figshare.5350321.v5	non-small cell lung carcinoma
GSE19188	Batch effect removal	GSM475806	Sample 271	E-MTAB-6043	ArrayExpress	E-MTAB-6043	http://identifiers.org/arrayexpress/E-MTAB-6043	Gene filtering	doi:10.6084/m9.figshare.5350321.v5	figshare	doi:10.6084/m9.figshare.5350321.v5	https://doi.org/10.6084/m9.figshare.5350321.v5	non-small cell lung carcinoma
GSE19188	Batch effect removal	GSM475758	Sample 223	E-MTAB-6043	ArrayExpress	E-MTAB-6043	http://identifiers.org/arrayexpress/E-MTAB-6043	Gene filtering	doi:10.6084/m9.figshare.5350321.v5	figshare	doi:10.6084/m9.figshare.5350321.v5	https://doi.org/10.6084/m9.figshare.5350321.v5	non-small cell lung carcinoma
GSE19188	Batch effect removal	GSM475762	Sample 227	E-MTAB-6043	ArrayExpress	E-MTAB-6043	http://identifiers.org/arrayexpress/E-MTAB-6043	Gene filtering	doi:10.6084/m9.figshare.5350321.v5	figshare	doi:10.6084/m9.figshare.5350321.v5	https://doi.org/10.6084/m9.figshare.5350321.v5	non-small cell lung carcinoma
GSE28571	Batch effect removal	GSM707411	Sample 346	E-MTAB-6043	ArrayExpress	E-MTAB-6043	http://identifiers.org/arrayexpress/E-MTAB-6043	Gene filtering	doi:10.6084/m9.figshare.5350321.v5	figshare	doi:10.6084/m9.figshare.5350321.v5	https://doi.org/10.6084/m9.figshare.5350321.v5	non-small cell lung carcinoma
GSE28571	Batch effect removal	GSM707343	Sample 343	E-MTAB-6043	ArrayExpress	E-MTAB-6043	http://identifiers.org/arrayexpress/E-MTAB-6043	Gene filtering	doi:10.6084/m9.figshare.5350321.v5	figshare	doi:10.6084/m9.figshare.5350321.v5	https://doi.org/10.6084/m9.figshare.5350321.v5	non-small cell lung carcinoma
GSE19188	Batch effect removal	GSM475708	Sample 173	E-MTAB-6043	ArrayExpress	E-MTAB-6043	http://identifiers.org/arrayexpress/E-MTAB-6043	Gene filtering	doi:10.6084/m9.figshare.5350321.v5	figshare	doi:10.6084/m9.figshare.5350321.v5	https://doi.org/10.6084/m9.figshare.5350321.v5	non-small cell lung carcinoma
GSE19188	Batch effect removal	GSM475796	Sample 261	E-MTAB-6043	ArrayExpress	E-MTAB-6043	http://identifiers.org/arrayexpress/E-MTAB-6043	Gene filtering	doi:10.6084/m9.figshare.5350321.v5	figshare	doi:10.6084/m9.figshare.5350321.v5	https://doi.org/10.6084/m9.figshare.5350321.v5	non-small cell lung carcinoma
GSE28571	Batch effect removal	GSM707349	Sample 335	E-MTAB-6043	ArrayExpress	E-MTAB-6043	http://identifiers.org/arrayexpress/E-MTAB-6043	Gene filtering	doi:10.6084/m9.figshare.5350321.v5	figshare	doi:10.6084/m9.figshare.5350321.v5	https://doi.org/10.6084/m9.figshare.5350321.v5	non-small cell lung carcinoma
GSE19188	Batch effect removal	GSM475712	Sample 177	E-MTAB-6043	ArrayExpress	E-MTAB-6043	http://identifiers.org/arrayexpress/E-MTAB-6043	Gene filtering	doi:10.6084/m9.figshare.5350321.v5	figshare	doi:10.6084/m9.figshare.5350321.v5	https://doi.org/10.6084/m9.figshare.5350321.v5	non-small cell lung carcinoma
GSE19188	Batch effect removal	GSM475759	Sample 224	E-MTAB-6043	ArrayExpress	E-MTAB-6043	http://identifiers.org/arrayexpress/E-MTAB-6043	Gene filtering	doi:10.6084/m9.figshare.5350321.v5	figshare	doi:10.6084/m9.figshare.5350321.v5	https://doi.org/10.6084/m9.figshare.5350321.v5	non-small cell lung carcinoma
GSE19188	Batch effect removal	GSM475742	Sample 207	E-MTAB-6043	ArrayExpress	E-MTAB-6043	http://identifiers.org/arrayexpress/E-MTAB-6043	Gene filtering	doi:10.6084/m9.figshare.5350321.v5	figshare	doi:10.6084/m9.figshare.5350321.v5	https://doi.org/10.6084/m9.figshare.5350321.v5	normal
GSE19188	Batch effect removal	GSM475778	Sample 243	E-MTAB-6043	ArrayExpress	E-MTAB-6043	http://identifiers.org/arrayexpress/E-MTAB-6043	Gene filtering	doi:10.6084/m9.figshare.5350321.v5	figshare	doi:10.6084/m9.figshare.5350321.v5	https://doi.org/10.6084/m9.figshare.5350321.v5	non-small cell lung carcinoma
GSE19188	Batch effect removal	GSM475747	Sample 212	E-MTAB-6043	ArrayExpress	E-MTAB-6043	http://identifiers.org/arrayexpress/E-MTAB-6043	Gene filtering	doi:10.6084/m9.figshare.5350321.v5	figshare	doi:10.6084/m9.figshare.5350321.v5	https://doi.org/10.6084/m9.figshare.5350321.v5	non-small cell lung carcinoma
GSE28571	Batch effect removal	GSM707355	Sample 371	E-MTAB-6043	ArrayExpress	E-MTAB-6043	http://identifiers.org/arrayexpress/E-MTAB-6043	Gene filtering	doi:10.6084/m9.figshare.5350321.v5	figshare	doi:10.6084/m9.figshare.5350321.v5	https://doi.org/10.6084/m9.figshare.5350321.v5	non-small cell lung carcinoma
GSE19188	Batch effect removal	GSM475773	Sample 238	E-MTAB-6043	ArrayExpress	E-MTAB-6043	http://identifiers.org/arrayexpress/E-MTAB-6043	Gene filtering	doi:10.6084/m9.figshare.5350321.v5	figshare	doi:10.6084/m9.figshare.5350321.v5	https://doi.org/10.6084/m9.figshare.5350321.v5	non-small cell lung carcinoma
GSE28571	Batch effect removal	GSM707364	Sample 329	E-MTAB-6043	ArrayExpress	E-MTAB-6043	http://identifiers.org/arrayexpress/E-MTAB-6043	Gene filtering	doi:10.6084/m9.figshare.5350321.v5	figshare	doi:10.6084/m9.figshare.5350321.v5	https://doi.org/10.6084/m9.figshare.5350321.v5	non-small cell lung carcinoma
GSE19188	Batch effect removal	GSM475777	Sample 242	E-MTAB-6043	ArrayExpress	E-MTAB-6043	http://identifiers.org/arrayexpress/E-MTAB-6043	Gene filtering	doi:10.6084/m9.figshare.5350321.v5	figshare	doi:10.6084/m9.figshare.5350321.v5	https://doi.org/10.6084/m9.figshare.5350321.v5	non-small cell lung carcinoma
GSE19188	Batch effect removal	GSM475711	Sample 176	E-MTAB-6043	ArrayExpress	E-MTAB-6043	http://identifiers.org/arrayexpress/E-MTAB-6043	Gene filtering	doi:10.6084/m9.figshare.5350321.v5	figshare	doi:10.6084/m9.figshare.5350321.v5	https://doi.org/10.6084/m9.figshare.5350321.v5	normal
GSE19188	Batch effect removal	GSM475740	Sample 205	E-MTAB-6043	ArrayExpress	E-MTAB-6043	http://identifiers.org/arrayexpress/E-MTAB-6043	Gene filtering	doi:10.6084/m9.figshare.5350321.v5	figshare	doi:10.6084/m9.figshare.5350321.v5	https://doi.org/10.6084/m9.figshare.5350321.v5	normal
GSE19188	Batch effect removal	GSM475788	Sample 253	E-MTAB-6043	ArrayExpress	E-MTAB-6043	http://identifiers.org/arrayexpress/E-MTAB-6043	Gene filtering	doi:10.6084/m9.figshare.5350321.v5	figshare	doi:10.6084/m9.figshare.5350321.v5	https://doi.org/10.6084/m9.figshare.5350321.v5	non-small cell lung carcinoma
GSE28571	Batch effect removal	GSM707410	Sample 324	E-MTAB-6043	ArrayExpress	E-MTAB-6043	http://identifiers.org/arrayexpress/E-MTAB-6043	Gene filtering	doi:10.6084/m9.figshare.5350321.v5	figshare	doi:10.6084/m9.figshare.5350321.v5	https://doi.org/10.6084/m9.figshare.5350321.v5	non-small cell lung carcinoma
GSE19188	Batch effect removal	GSM475789	Sample 254	E-MTAB-6043	ArrayExpress	E-MTAB-6043	http://identifiers.org/arrayexpress/E-MTAB-6043	Gene filtering	doi:10.6084/m9.figshare.5350321.v5	figshare	doi:10.6084/m9.figshare.5350321.v5	https://doi.org/10.6084/m9.figshare.5350321.v5	non-small cell lung carcinoma
GSE28571	Batch effect removal	GSM707358	Sample 320	E-MTAB-6043	ArrayExpress	E-MTAB-6043	http://identifiers.org/arrayexpress/E-MTAB-6043	Gene filtering	doi:10.6084/m9.figshare.5350321.v5	figshare	doi:10.6084/m9.figshare.5350321.v5	https://doi.org/10.6084/m9.figshare.5350321.v5	non-small cell lung carcinoma
GSE28571	Batch effect removal	GSM707338	Sample 278	E-MTAB-6043	ArrayExpress	E-MTAB-6043	http://identifiers.org/arrayexpress/E-MTAB-6043	Gene filtering	doi:10.6084/m9.figshare.5350321.v5	figshare	doi:10.6084/m9.figshare.5350321.v5	https://doi.org/10.6084/m9.figshare.5350321.v5	non-small cell lung carcinoma
GSE19188	Batch effect removal	GSM475786	Sample 251	E-MTAB-6043	ArrayExpress	E-MTAB-6043	http://identifiers.org/arrayexpress/E-MTAB-6043	Gene filtering	doi:10.6084/m9.figshare.5350321.v5	figshare	doi:10.6084/m9.figshare.5350321.v5	https://doi.org/10.6084/m9.figshare.5350321.v5	normal
GSE19188	Batch effect removal	GSM475730	Sample 195	E-MTAB-6043	ArrayExpress	E-MTAB-6043	http://identifiers.org/arrayexpress/E-MTAB-6043	Gene filtering	doi:10.6084/m9.figshare.5350321.v5	figshare	doi:10.6084/m9.figshare.5350321.v5	https://doi.org/10.6084/m9.figshare.5350321.v5	non-small cell lung carcinoma
GSE28571	Batch effect removal	GSM707400	Sample 296	E-MTAB-6043	ArrayExpress	E-MTAB-6043	http://identifiers.org/arrayexpress/E-MTAB-6043	Gene filtering	doi:10.6084/m9.figshare.5350321.v5	figshare	doi:10.6084/m9.figshare.5350321.v5	https://doi.org/10.6084/m9.figshare.5350321.v5	non-small cell lung carcinoma
GSE28571	Batch effect removal	GSM707390	Sample 322	E-MTAB-6043	ArrayExpress	E-MTAB-6043	http://identifiers.org/arrayexpress/E-MTAB-6043	Gene filtering	doi:10.6084/m9.figshare.5350321.v5	figshare	doi:10.6084/m9.figshare.5350321.v5	https://doi.org/10.6084/m9.figshare.5350321.v5	non-small cell lung carcinoma
GSE28571	Batch effect removal	GSM707383	Sample 352	E-MTAB-6043	ArrayExpress	E-MTAB-6043	http://identifiers.org/arrayexpress/E-MTAB-6043	Gene filtering	doi:10.6084/m9.figshare.5350321.v5	figshare	doi:10.6084/m9.figshare.5350321.v5	https://doi.org/10.6084/m9.figshare.5350321.v5	non-small cell lung carcinoma
GSE19188	Batch effect removal	GSM475790	Sample 255	E-MTAB-6043	ArrayExpress	E-MTAB-6043	http://identifiers.org/arrayexpress/E-MTAB-6043	Gene filtering	doi:10.6084/m9.figshare.5350321.v5	figshare	doi:10.6084/m9.figshare.5350321.v5	https://doi.org/10.6084/m9.figshare.5350321.v5	normal
GSE28571	Batch effect removal	GSM707378	Sample 374	E-MTAB-6043	ArrayExpress	E-MTAB-6043	http://identifiers.org/arrayexpress/E-MTAB-6043	Gene filtering	doi:10.6084/m9.figshare.5350321.v5	figshare	doi:10.6084/m9.figshare.5350321.v5	https://doi.org/10.6084/m9.figshare.5350321.v5	non-small cell lung carcinoma
GSE28571	Batch effect removal	GSM707340	Sample 364	E-MTAB-6043	ArrayExpress	E-MTAB-6043	http://identifiers.org/arrayexpress/E-MTAB-6043	Gene filtering	doi:10.6084/m9.figshare.5350321.v5	figshare	doi:10.6084/m9.figshare.5350321.v5	https://doi.org/10.6084/m9.figshare.5350321.v5	non-small cell lung carcinoma
GSE19188	Batch effect removal	GSM475722	Sample 187	E-MTAB-6043	ArrayExpress	E-MTAB-6043	http://identifiers.org/arrayexpress/E-MTAB-6043	Gene filtering	doi:10.6084/m9.figshare.5350321.v5	figshare	doi:10.6084/m9.figshare.5350321.v5	https://doi.org/10.6084/m9.figshare.5350321.v5	non-small cell lung carcinoma
GSE19188	Batch effect removal	GSM475716	Sample 181	E-MTAB-6043	ArrayExpress	E-MTAB-6043	http://identifiers.org/arrayexpress/E-MTAB-6043	Gene filtering	doi:10.6084/m9.figshare.5350321.v5	figshare	doi:10.6084/m9.figshare.5350321.v5	https://doi.org/10.6084/m9.figshare.5350321.v5	normal
GSE28571	Batch effect removal	GSM707351	Sample 375	E-MTAB-6043	ArrayExpress	E-MTAB-6043	http://identifiers.org/arrayexpress/E-MTAB-6043	Gene filtering	doi:10.6084/m9.figshare.5350321.v5	figshare	doi:10.6084/m9.figshare.5350321.v5	https://doi.org/10.6084/m9.figshare.5350321.v5	non-small cell lung carcinoma
GSE19188	Batch effect removal	GSM475785	Sample 250	E-MTAB-6043	ArrayExpress	E-MTAB-6043	http://identifiers.org/arrayexpress/E-MTAB-6043	Gene filtering	doi:10.6084/m9.figshare.5350321.v5	figshare	doi:10.6084/m9.figshare.5350321.v5	https://doi.org/10.6084/m9.figshare.5350321.v5	non-small cell lung carcinoma
GSE19188	Batch effect removal	GSM475679	Sample 144	E-MTAB-6043	ArrayExpress	E-MTAB-6043	http://identifiers.org/arrayexpress/E-MTAB-6043	Gene filtering	doi:10.6084/m9.figshare.5350321.v5	figshare	doi:10.6084/m9.figshare.5350321.v5	https://doi.org/10.6084/m9.figshare.5350321.v5	non-small cell lung carcinoma
GSE19188	Batch effect removal	GSM475686	Sample 151	E-MTAB-6043	ArrayExpress	E-MTAB-6043	http://identifiers.org/arrayexpress/E-MTAB-6043	Gene filtering	doi:10.6084/m9.figshare.5350321.v5	figshare	doi:10.6084/m9.figshare.5350321.v5	https://doi.org/10.6084/m9.figshare.5350321.v5	normal
GSE28571	Batch effect removal	GSM707360	Sample 348	E-MTAB-6043	ArrayExpress	E-MTAB-6043	http://identifiers.org/arrayexpress/E-MTAB-6043	Gene filtering	doi:10.6084/m9.figshare.5350321.v5	figshare	doi:10.6084/m9.figshare.5350321.v5	https://doi.org/10.6084/m9.figshare.5350321.v5	non-small cell lung carcinoma
GSE19188	Batch effect removal	GSM475757	Sample 222	E-MTAB-6043	ArrayExpress	E-MTAB-6043	http://identifiers.org/arrayexpress/E-MTAB-6043	Gene filtering	doi:10.6084/m9.figshare.5350321.v5	figshare	doi:10.6084/m9.figshare.5350321.v5	https://doi.org/10.6084/m9.figshare.5350321.v5	normal
GSE19188	Batch effect removal	GSM475714	Sample 179	E-MTAB-6043	ArrayExpress	E-MTAB-6043	http://identifiers.org/arrayexpress/E-MTAB-6043	Gene filtering	doi:10.6084/m9.figshare.5350321.v5	figshare	doi:10.6084/m9.figshare.5350321.v5	https://doi.org/10.6084/m9.figshare.5350321.v5	normal
GSE19188	Batch effect removal	GSM475782	Sample 247	E-MTAB-6043	ArrayExpress	E-MTAB-6043	http://identifiers.org/arrayexpress/E-MTAB-6043	Gene filtering	doi:10.6084/m9.figshare.5350321.v5	figshare	doi:10.6084/m9.figshare.5350321.v5	https://doi.org/10.6084/m9.figshare.5350321.v5	non-small cell lung carcinoma
GSE19188	Batch effect removal	GSM475764	Sample 229	E-MTAB-6043	ArrayExpress	E-MTAB-6043	http://identifiers.org/arrayexpress/E-MTAB-6043	Gene filtering	doi:10.6084/m9.figshare.5350321.v5	figshare	doi:10.6084/m9.figshare.5350321.v5	https://doi.org/10.6084/m9.figshare.5350321.v5	normal
GSE19188	Batch effect removal	GSM475743	Sample 208	E-MTAB-6043	ArrayExpress	E-MTAB-6043	http://identifiers.org/arrayexpress/E-MTAB-6043	Gene filtering	doi:10.6084/m9.figshare.5350321.v5	figshare	doi:10.6084/m9.figshare.5350321.v5	https://doi.org/10.6084/m9.figshare.5350321.v5	normal
GSE28571	Batch effect removal	GSM707374	Sample 336	E-MTAB-6043	ArrayExpress	E-MTAB-6043	http://identifiers.org/arrayexpress/E-MTAB-6043	Gene filtering	doi:10.6084/m9.figshare.5350321.v5	figshare	doi:10.6084/m9.figshare.5350321.v5	https://doi.org/10.6084/m9.figshare.5350321.v5	non-small cell lung carcinoma
GSE19188	Batch effect removal	GSM475774	Sample 239	E-MTAB-6043	ArrayExpress	E-MTAB-6043	http://identifiers.org/arrayexpress/E-MTAB-6043	Gene filtering	doi:10.6084/m9.figshare.5350321.v5	figshare	doi:10.6084/m9.figshare.5350321.v5	https://doi.org/10.6084/m9.figshare.5350321.v5	non-small cell lung carcinoma
GSE19188	Batch effect removal	GSM475805	Sample 270	E-MTAB-6043	ArrayExpress	E-MTAB-6043	http://identifiers.org/arrayexpress/E-MTAB-6043	Gene filtering	doi:10.6084/m9.figshare.5350321.v5	figshare	doi:10.6084/m9.figshare.5350321.v5	https://doi.org/10.6084/m9.figshare.5350321.v5	non-small cell lung carcinoma
GSE28571	Batch effect removal	GSM707372	Sample 318	E-MTAB-6043	ArrayExpress	E-MTAB-6043	http://identifiers.org/arrayexpress/E-MTAB-6043	Gene filtering	doi:10.6084/m9.figshare.5350321.v5	figshare	doi:10.6084/m9.figshare.5350321.v5	https://doi.org/10.6084/m9.figshare.5350321.v5	non-small cell lung carcinoma
GSE28571	Batch effect removal	GSM707348	Sample 287	E-MTAB-6043	ArrayExpress	E-MTAB-6043	http://identifiers.org/arrayexpress/E-MTAB-6043	Gene filtering	doi:10.6084/m9.figshare.5350321.v5	figshare	doi:10.6084/m9.figshare.5350321.v5	https://doi.org/10.6084/m9.figshare.5350321.v5	non-small cell lung carcinoma
GSE19188	Batch effect removal	GSM475735	Sample 200	E-MTAB-6043	ArrayExpress	E-MTAB-6043	http://identifiers.org/arrayexpress/E-MTAB-6043	Gene filtering	doi:10.6084/m9.figshare.5350321.v5	figshare	doi:10.6084/m9.figshare.5350321.v5	https://doi.org/10.6084/m9.figshare.5350321.v5	non-small cell lung carcinoma
GSE19188	Batch effect removal	GSM475792	Sample 257	E-MTAB-6043	ArrayExpress	E-MTAB-6043	http://identifiers.org/arrayexpress/E-MTAB-6043	Gene filtering	doi:10.6084/m9.figshare.5350321.v5	figshare	doi:10.6084/m9.figshare.5350321.v5	https://doi.org/10.6084/m9.figshare.5350321.v5	non-small cell lung carcinoma
GSE28571	Batch effect removal	GSM707356	Sample 302	E-MTAB-6043	ArrayExpress	E-MTAB-6043	http://identifiers.org/arrayexpress/E-MTAB-6043	Gene filtering	doi:10.6084/m9.figshare.5350321.v5	figshare	doi:10.6084/m9.figshare.5350321.v5	https://doi.org/10.6084/m9.figshare.5350321.v5	non-small cell lung carcinoma
GSE28571	Batch effect removal	GSM707362	Sample 360	E-MTAB-6043	ArrayExpress	E-MTAB-6043	http://identifiers.org/arrayexpress/E-MTAB-6043	Gene filtering	doi:10.6084/m9.figshare.5350321.v5	figshare	doi:10.6084/m9.figshare.5350321.v5	https://doi.org/10.6084/m9.figshare.5350321.v5	non-small cell lung carcinoma
GSE28571	Batch effect removal	GSM707394	Sample 305	E-MTAB-6043	ArrayExpress	E-MTAB-6043	http://identifiers.org/arrayexpress/E-MTAB-6043	Gene filtering	doi:10.6084/m9.figshare.5350321.v5	figshare	doi:10.6084/m9.figshare.5350321.v5	https://doi.org/10.6084/m9.figshare.5350321.v5	non-small cell lung carcinoma
GSE28571	Batch effect removal	GSM707385	Sample 363	E-MTAB-6043	ArrayExpress	E-MTAB-6043	http://identifiers.org/arrayexpress/E-MTAB-6043	Gene filtering	doi:10.6084/m9.figshare.5350321.v5	figshare	doi:10.6084/m9.figshare.5350321.v5	https://doi.org/10.6084/m9.figshare.5350321.v5	non-small cell lung carcinoma
GSE28571	Batch effect removal	GSM707333	Sample 358	E-MTAB-6043	ArrayExpress	E-MTAB-6043	http://identifiers.org/arrayexpress/E-MTAB-6043	Gene filtering	doi:10.6084/m9.figshare.5350321.v5	figshare	doi:10.6084/m9.figshare.5350321.v5	https://doi.org/10.6084/m9.figshare.5350321.v5	non-small cell lung carcinoma
GSE19188	Batch effect removal	GSM475694	Sample 159	E-MTAB-6043	ArrayExpress	E-MTAB-6043	http://identifiers.org/arrayexpress/E-MTAB-6043	Gene filtering	doi:10.6084/m9.figshare.5350321.v5	figshare	doi:10.6084/m9.figshare.5350321.v5	https://doi.org/10.6084/m9.figshare.5350321.v5	non-small cell lung carcinoma
GSE19188	Batch effect removal	GSM475692	Sample 157	E-MTAB-6043	ArrayExpress	E-MTAB-6043	http://identifiers.org/arrayexpress/E-MTAB-6043	Gene filtering	doi:10.6084/m9.figshare.5350321.v5	figshare	doi:10.6084/m9.figshare.5350321.v5	https://doi.org/10.6084/m9.figshare.5350321.v5	non-small cell lung carcinoma
GSE19188	Batch effect removal	GSM475700	Sample 165	E-MTAB-6043	ArrayExpress	E-MTAB-6043	http://identifiers.org/arrayexpress/E-MTAB-6043	Gene filtering	doi:10.6084/m9.figshare.5350321.v5	figshare	doi:10.6084/m9.figshare.5350321.v5	https://doi.org/10.6084/m9.figshare.5350321.v5	non-small cell lung carcinoma
GSE19188	Batch effect removal	GSM475763	Sample 228	E-MTAB-6043	ArrayExpress	E-MTAB-6043	http://identifiers.org/arrayexpress/E-MTAB-6043	Gene filtering	doi:10.6084/m9.figshare.5350321.v5	figshare	doi:10.6084/m9.figshare.5350321.v5	https://doi.org/10.6084/m9.figshare.5350321.v5	non-small cell lung carcinoma
GSE28571	Batch effect removal	GSM707407	Sample 319	E-MTAB-6043	ArrayExpress	E-MTAB-6043	http://identifiers.org/arrayexpress/E-MTAB-6043	Gene filtering	doi:10.6084/m9.figshare.5350321.v5	figshare	doi:10.6084/m9.figshare.5350321.v5	https://doi.org/10.6084/m9.figshare.5350321.v5	non-small cell lung carcinoma
GSE19188	Batch effect removal	GSM475755	Sample 220	E-MTAB-6043	ArrayExpress	E-MTAB-6043	http://identifiers.org/arrayexpress/E-MTAB-6043	Gene filtering	doi:10.6084/m9.figshare.5350321.v5	figshare	doi:10.6084/m9.figshare.5350321.v5	https://doi.org/10.6084/m9.figshare.5350321.v5	normal
GSE19188	Batch effect removal	GSM475756	Sample 221	E-MTAB-6043	ArrayExpress	E-MTAB-6043	http://identifiers.org/arrayexpress/E-MTAB-6043	Gene filtering	doi:10.6084/m9.figshare.5350321.v5	figshare	doi:10.6084/m9.figshare.5350321.v5	https://doi.org/10.6084/m9.figshare.5350321.v5	non-small cell lung carcinoma
GSE19188	Batch effect removal	GSM475753	Sample 218	E-MTAB-6043	ArrayExpress	E-MTAB-6043	http://identifiers.org/arrayexpress/E-MTAB-6043	Gene filtering	doi:10.6084/m9.figshare.5350321.v5	figshare	doi:10.6084/m9.figshare.5350321.v5	https://doi.org/10.6084/m9.figshare.5350321.v5	non-small cell lung carcinoma
GSE28571	Batch effect removal	GSM707405	Sample 301	E-MTAB-6043	ArrayExpress	E-MTAB-6043	http://identifiers.org/arrayexpress/E-MTAB-6043	Gene filtering	doi:10.6084/m9.figshare.5350321.v5	figshare	doi:10.6084/m9.figshare.5350321.v5	https://doi.org/10.6084/m9.figshare.5350321.v5	non-small cell lung carcinoma
GSE19188	Batch effect removal	GSM475807	Sample 272	E-MTAB-6043	ArrayExpress	E-MTAB-6043	http://identifiers.org/arrayexpress/E-MTAB-6043	Gene filtering	doi:10.6084/m9.figshare.5350321.v5	figshare	doi:10.6084/m9.figshare.5350321.v5	https://doi.org/10.6084/m9.figshare.5350321.v5	normal
GSE19188	Batch effect removal	GSM475738	Sample 203	E-MTAB-6043	ArrayExpress	E-MTAB-6043	http://identifiers.org/arrayexpress/E-MTAB-6043	Gene filtering	doi:10.6084/m9.figshare.5350321.v5	figshare	doi:10.6084/m9.figshare.5350321.v5	https://doi.org/10.6084/m9.figshare.5350321.v5	normal
GSE28571	Batch effect removal	GSM707347	Sample 342	E-MTAB-6043	ArrayExpress	E-MTAB-6043	http://identifiers.org/arrayexpress/E-MTAB-6043	Gene filtering	doi:10.6084/m9.figshare.5350321.v5	figshare	doi:10.6084/m9.figshare.5350321.v5	https://doi.org/10.6084/m9.figshare.5350321.v5	non-small cell lung carcinoma
GSE28571	Batch effect removal	GSM707369	Sample 279	E-MTAB-6043	ArrayExpress	E-MTAB-6043	http://identifiers.org/arrayexpress/E-MTAB-6043	Gene filtering	doi:10.6084/m9.figshare.5350321.v5	figshare	doi:10.6084/m9.figshare.5350321.v5	https://doi.org/10.6084/m9.figshare.5350321.v5	non-small cell lung carcinoma
GSE19188	Batch effect removal	GSM475733	Sample 198	E-MTAB-6043	ArrayExpress	E-MTAB-6043	http://identifiers.org/arrayexpress/E-MTAB-6043	Gene filtering	doi:10.6084/m9.figshare.5350321.v5	figshare	doi:10.6084/m9.figshare.5350321.v5	https://doi.org/10.6084/m9.figshare.5350321.v5	non-small cell lung carcinoma
GSE28571	Batch effect removal	GSM707371	Sample 366	E-MTAB-6043	ArrayExpress	E-MTAB-6043	http://identifiers.org/arrayexpress/E-MTAB-6043	Gene filtering	doi:10.6084/m9.figshare.5350321.v5	figshare	doi:10.6084/m9.figshare.5350321.v5	https://doi.org/10.6084/m9.figshare.5350321.v5	non-small cell lung carcinoma
GSE19188	Batch effect removal	GSM475750	Sample 215	E-MTAB-6043	ArrayExpress	E-MTAB-6043	http://identifiers.org/arrayexpress/E-MTAB-6043	Gene filtering	doi:10.6084/m9.figshare.5350321.v5	figshare	doi:10.6084/m9.figshare.5350321.v5	https://doi.org/10.6084/m9.figshare.5350321.v5	normal
GSE19188	Batch effect removal	GSM475701	Sample 166	E-MTAB-6043	ArrayExpress	E-MTAB-6043	http://identifiers.org/arrayexpress/E-MTAB-6043	Gene filtering	doi:10.6084/m9.figshare.5350321.v5	figshare	doi:10.6084/m9.figshare.5350321.v5	https://doi.org/10.6084/m9.figshare.5350321.v5	non-small cell lung carcinoma
GSE19188	Batch effect removal	GSM475688	Sample 153	E-MTAB-6043	ArrayExpress	E-MTAB-6043	http://identifiers.org/arrayexpress/E-MTAB-6043	Gene filtering	doi:10.6084/m9.figshare.5350321.v5	figshare	doi:10.6084/m9.figshare.5350321.v5	https://doi.org/10.6084/m9.figshare.5350321.v5	normal
GSE28571	Batch effect removal	GSM707357	Sample 326	E-MTAB-6043	ArrayExpress	E-MTAB-6043	http://identifiers.org/arrayexpress/E-MTAB-6043	Gene filtering	doi:10.6084/m9.figshare.5350321.v5	figshare	doi:10.6084/m9.figshare.5350321.v5	https://doi.org/10.6084/m9.figshare.5350321.v5	non-small cell lung carcinoma
GSE19188	Batch effect removal	GSM475695	Sample 160	E-MTAB-6043	ArrayExpress	E-MTAB-6043	http://identifiers.org/arrayexpress/E-MTAB-6043	Gene filtering	doi:10.6084/m9.figshare.5350321.v5	figshare	doi:10.6084/m9.figshare.5350321.v5	https://doi.org/10.6084/m9.figshare.5350321.v5	normal
GSE19188	Batch effect removal	GSM475682	Sample 147	E-MTAB-6043	ArrayExpress	E-MTAB-6043	http://identifiers.org/arrayexpress/E-MTAB-6043	Gene filtering	doi:10.6084/m9.figshare.5350321.v5	figshare	doi:10.6084/m9.figshare.5350321.v5	https://doi.org/10.6084/m9.figshare.5350321.v5	normal
GSE19188	Batch effect removal	GSM475727	Sample 192	E-MTAB-6043	ArrayExpress	E-MTAB-6043	http://identifiers.org/arrayexpress/E-MTAB-6043	Gene filtering	doi:10.6084/m9.figshare.5350321.v5	figshare	doi:10.6084/m9.figshare.5350321.v5	https://doi.org/10.6084/m9.figshare.5350321.v5	non-small cell lung carcinoma
GSE19188	Batch effect removal	GSM475734	Sample 199	E-MTAB-6043	ArrayExpress	E-MTAB-6043	http://identifiers.org/arrayexpress/E-MTAB-6043	Gene filtering	doi:10.6084/m9.figshare.5350321.v5	figshare	doi:10.6084/m9.figshare.5350321.v5	https://doi.org/10.6084/m9.figshare.5350321.v5	normal
GSE19188	Batch effect removal	GSM475801	Sample 266	E-MTAB-6043	ArrayExpress	E-MTAB-6043	http://identifiers.org/arrayexpress/E-MTAB-6043	Gene filtering	doi:10.6084/m9.figshare.5350321.v5	figshare	doi:10.6084/m9.figshare.5350321.v5	https://doi.org/10.6084/m9.figshare.5350321.v5	non-small cell lung carcinoma
GSE28571	Batch effect removal	GSM707341	Sample 337	E-MTAB-6043	ArrayExpress	E-MTAB-6043	http://identifiers.org/arrayexpress/E-MTAB-6043	Gene filtering	doi:10.6084/m9.figshare.5350321.v5	figshare	doi:10.6084/m9.figshare.5350321.v5	https://doi.org/10.6084/m9.figshare.5350321.v5	non-small cell lung carcinoma
GSE19188	Batch effect removal	GSM475746	Sample 211	E-MTAB-6043	ArrayExpress	E-MTAB-6043	http://identifiers.org/arrayexpress/E-MTAB-6043	Gene filtering	doi:10.6084/m9.figshare.5350321.v5	figshare	doi:10.6084/m9.figshare.5350321.v5	https://doi.org/10.6084/m9.figshare.5350321.v5	normal
GSE28571	Batch effect removal	GSM707352	Sample 285	E-MTAB-6043	ArrayExpress	E-MTAB-6043	http://identifiers.org/arrayexpress/E-MTAB-6043	Gene filtering	doi:10.6084/m9.figshare.5350321.v5	figshare	doi:10.6084/m9.figshare.5350321.v5	https://doi.org/10.6084/m9.figshare.5350321.v5	non-small cell lung carcinoma
GSE19188	Batch effect removal	GSM475800	Sample 265	E-MTAB-6043	ArrayExpress	E-MTAB-6043	http://identifiers.org/arrayexpress/E-MTAB-6043	Gene filtering	doi:10.6084/m9.figshare.5350321.v5	figshare	doi:10.6084/m9.figshare.5350321.v5	https://doi.org/10.6084/m9.figshare.5350321.v5	normal
GSE28571	Batch effect removal	GSM707391	Sample 282	E-MTAB-6043	ArrayExpress	E-MTAB-6043	http://identifiers.org/arrayexpress/E-MTAB-6043	Gene filtering	doi:10.6084/m9.figshare.5350321.v5	figshare	doi:10.6084/m9.figshare.5350321.v5	https://doi.org/10.6084/m9.figshare.5350321.v5	non-small cell lung carcinoma
GSE19188	Batch effect removal	GSM475718	Sample 183	E-MTAB-6043	ArrayExpress	E-MTAB-6043	http://identifiers.org/arrayexpress/E-MTAB-6043	Gene filtering	doi:10.6084/m9.figshare.5350321.v5	figshare	doi:10.6084/m9.figshare.5350321.v5	https://doi.org/10.6084/m9.figshare.5350321.v5	normal
GSE19188	Batch effect removal	GSM475761	Sample 226	E-MTAB-6043	ArrayExpress	E-MTAB-6043	http://identifiers.org/arrayexpress/E-MTAB-6043	Gene filtering	doi:10.6084/m9.figshare.5350321.v5	figshare	doi:10.6084/m9.figshare.5350321.v5	https://doi.org/10.6084/m9.figshare.5350321.v5	non-small cell lung carcinoma
GSE19188	Batch effect removal	GSM475705	Sample 170	E-MTAB-6043	ArrayExpress	E-MTAB-6043	http://identifiers.org/arrayexpress/E-MTAB-6043	Gene filtering	doi:10.6084/m9.figshare.5350321.v5	figshare	doi:10.6084/m9.figshare.5350321.v5	https://doi.org/10.6084/m9.figshare.5350321.v5	normal
GSE19188	Batch effect removal	GSM475749	Sample 214	E-MTAB-6043	ArrayExpress	E-MTAB-6043	http://identifiers.org/arrayexpress/E-MTAB-6043	Gene filtering	doi:10.6084/m9.figshare.5350321.v5	figshare	doi:10.6084/m9.figshare.5350321.v5	https://doi.org/10.6084/m9.figshare.5350321.v5	normal
GSE28571	Batch effect removal	GSM707386	Sample 286	E-MTAB-6043	ArrayExpress	E-MTAB-6043	http://identifiers.org/arrayexpress/E-MTAB-6043	Gene filtering	doi:10.6084/m9.figshare.5350321.v5	figshare	doi:10.6084/m9.figshare.5350321.v5	https://doi.org/10.6084/m9.figshare.5350321.v5	non-small cell lung carcinoma
GSE28571	Batch effect removal	GSM707342	Sample 309	E-MTAB-6043	ArrayExpress	E-MTAB-6043	http://identifiers.org/arrayexpress/E-MTAB-6043	Gene filtering	doi:10.6084/m9.figshare.5350321.v5	figshare	doi:10.6084/m9.figshare.5350321.v5	https://doi.org/10.6084/m9.figshare.5350321.v5	non-small cell lung carcinoma
GSE19188	Batch effect removal	GSM475680	Sample 145	E-MTAB-6043	ArrayExpress	E-MTAB-6043	http://identifiers.org/arrayexpress/E-MTAB-6043	Gene filtering	doi:10.6084/m9.figshare.5350321.v5	figshare	doi:10.6084/m9.figshare.5350321.v5	https://doi.org/10.6084/m9.figshare.5350321.v5	normal
GSE28571	Batch effect removal	GSM707397	Sample 306	E-MTAB-6043	ArrayExpress	E-MTAB-6043	http://identifiers.org/arrayexpress/E-MTAB-6043	Gene filtering	doi:10.6084/m9.figshare.5350321.v5	figshare	doi:10.6084/m9.figshare.5350321.v5	https://doi.org/10.6084/m9.figshare.5350321.v5	non-small cell lung carcinoma
GSE19188	Batch effect removal	GSM475710	Sample 175	E-MTAB-6043	ArrayExpress	E-MTAB-6043	http://identifiers.org/arrayexpress/E-MTAB-6043	Gene filtering	doi:10.6084/m9.figshare.5350321.v5	figshare	doi:10.6084/m9.figshare.5350321.v5	https://doi.org/10.6084/m9.figshare.5350321.v5	non-small cell lung carcinoma
GSE19188	Batch effect removal	GSM475783	Sample 248	E-MTAB-6043	ArrayExpress	E-MTAB-6043	http://identifiers.org/arrayexpress/E-MTAB-6043	Gene filtering	doi:10.6084/m9.figshare.5350321.v5	figshare	doi:10.6084/m9.figshare.5350321.v5	https://doi.org/10.6084/m9.figshare.5350321.v5	normal
GSE28571	Batch effect removal	GSM707382	Sample 340	E-MTAB-6043	ArrayExpress	E-MTAB-6043	http://identifiers.org/arrayexpress/E-MTAB-6043	Gene filtering	doi:10.6084/m9.figshare.5350321.v5	figshare	doi:10.6084/m9.figshare.5350321.v5	https://doi.org/10.6084/m9.figshare.5350321.v5	non-small cell lung carcinoma
GSE28571	Batch effect removal	GSM707350	Sample 314	E-MTAB-6043	ArrayExpress	E-MTAB-6043	http://identifiers.org/arrayexpress/E-MTAB-6043	Gene filtering	doi:10.6084/m9.figshare.5350321.v5	figshare	doi:10.6084/m9.figshare.5350321.v5	https://doi.org/10.6084/m9.figshare.5350321.v5	non-small cell lung carcinoma
GSE19188	Batch effect removal	GSM475696	Sample 161	E-MTAB-6043	ArrayExpress	E-MTAB-6043	http://identifiers.org/arrayexpress/E-MTAB-6043	Gene filtering	doi:10.6084/m9.figshare.5350321.v5	figshare	doi:10.6084/m9.figshare.5350321.v5	https://doi.org/10.6084/m9.figshare.5350321.v5	non-small cell lung carcinoma
GSE19188	Batch effect removal	GSM475770	Sample 235	E-MTAB-6043	ArrayExpress	E-MTAB-6043	http://identifiers.org/arrayexpress/E-MTAB-6043	Gene filtering	doi:10.6084/m9.figshare.5350321.v5	figshare	doi:10.6084/m9.figshare.5350321.v5	https://doi.org/10.6084/m9.figshare.5350321.v5	non-small cell lung carcinoma
GSE19188	Batch effect removal	GSM475698	Sample 163	E-MTAB-6043	ArrayExpress	E-MTAB-6043	http://identifiers.org/arrayexpress/E-MTAB-6043	Gene filtering	doi:10.6084/m9.figshare.5350321.v5	figshare	doi:10.6084/m9.figshare.5350321.v5	https://doi.org/10.6084/m9.figshare.5350321.v5	non-small cell lung carcinoma
GSE28571	Batch effect removal	GSM707379	Sample 361	E-MTAB-6043	ArrayExpress	E-MTAB-6043	http://identifiers.org/arrayexpress/E-MTAB-6043	Gene filtering	doi:10.6084/m9.figshare.5350321.v5	figshare	doi:10.6084/m9.figshare.5350321.v5	https://doi.org/10.6084/m9.figshare.5350321.v5	non-small cell lung carcinoma
GSE28571	Batch effect removal	GSM707388	Sample 300	E-MTAB-6043	ArrayExpress	E-MTAB-6043	http://identifiers.org/arrayexpress/E-MTAB-6043	Gene filtering	doi:10.6084/m9.figshare.5350321.v5	figshare	doi:10.6084/m9.figshare.5350321.v5	https://doi.org/10.6084/m9.figshare.5350321.v5	non-small cell lung carcinoma
GSE19188	Batch effect removal	GSM475809	Sample 274	E-MTAB-6043	ArrayExpress	E-MTAB-6043	http://identifiers.org/arrayexpress/E-MTAB-6043	Gene filtering	doi:10.6084/m9.figshare.5350321.v5	figshare	doi:10.6084/m9.figshare.5350321.v5	https://doi.org/10.6084/m9.figshare.5350321.v5	normal
GSE28571	Batch effect removal	GSM707408	Sample 312	E-MTAB-6043	ArrayExpress	E-MTAB-6043	http://identifiers.org/arrayexpress/E-MTAB-6043	Gene filtering	doi:10.6084/m9.figshare.5350321.v5	figshare	doi:10.6084/m9.figshare.5350321.v5	https://doi.org/10.6084/m9.figshare.5350321.v5	non-small cell lung carcinoma
GSE28571	Batch effect removal	GSM707380	Sample 345	E-MTAB-6043	ArrayExpress	E-MTAB-6043	http://identifiers.org/arrayexpress/E-MTAB-6043	Gene filtering	doi:10.6084/m9.figshare.5350321.v5	figshare	doi:10.6084/m9.figshare.5350321.v5	https://doi.org/10.6084/m9.figshare.5350321.v5	non-small cell lung carcinoma
GSE19188	Batch effect removal	GSM475769	Sample 234	E-MTAB-6043	ArrayExpress	E-MTAB-6043	http://identifiers.org/arrayexpress/E-MTAB-6043	Gene filtering	doi:10.6084/m9.figshare.5350321.v5	figshare	doi:10.6084/m9.figshare.5350321.v5	https://doi.org/10.6084/m9.figshare.5350321.v5	non-small cell lung carcinoma
GSE19188	Batch effect removal	GSM475719	Sample 184	E-MTAB-6043	ArrayExpress	E-MTAB-6043	http://identifiers.org/arrayexpress/E-MTAB-6043	Gene filtering	doi:10.6084/m9.figshare.5350321.v5	figshare	doi:10.6084/m9.figshare.5350321.v5	https://doi.org/10.6084/m9.figshare.5350321.v5	non-small cell lung carcinoma
GSE28571	Batch effect removal	GSM707395	Sample 330	E-MTAB-6043	ArrayExpress	E-MTAB-6043	http://identifiers.org/arrayexpress/E-MTAB-6043	Gene filtering	doi:10.6084/m9.figshare.5350321.v5	figshare	doi:10.6084/m9.figshare.5350321.v5	https://doi.org/10.6084/m9.figshare.5350321.v5	non-small cell lung carcinoma
GSE28571	Batch effect removal	GSM707389	Sample 353	E-MTAB-6043	ArrayExpress	E-MTAB-6043	http://identifiers.org/arrayexpress/E-MTAB-6043	Gene filtering	doi:10.6084/m9.figshare.5350321.v5	figshare	doi:10.6084/m9.figshare.5350321.v5	https://doi.org/10.6084/m9.figshare.5350321.v5	non-small cell lung carcinoma
GSE19188	Batch effect removal	GSM475726	Sample 191	E-MTAB-6043	ArrayExpress	E-MTAB-6043	http://identifiers.org/arrayexpress/E-MTAB-6043	Gene filtering	doi:10.6084/m9.figshare.5350321.v5	figshare	doi:10.6084/m9.figshare.5350321.v5	https://doi.org/10.6084/m9.figshare.5350321.v5	normal
GSE28571	Batch effect removal	GSM707363	Sample 310	E-MTAB-6043	ArrayExpress	E-MTAB-6043	http://identifiers.org/arrayexpress/E-MTAB-6043	Gene filtering	doi:10.6084/m9.figshare.5350321.v5	figshare	doi:10.6084/m9.figshare.5350321.v5	https://doi.org/10.6084/m9.figshare.5350321.v5	non-small cell lung carcinoma
GSE19188	Batch effect removal	GSM475780	Sample 245	E-MTAB-6043	ArrayExpress	E-MTAB-6043	http://identifiers.org/arrayexpress/E-MTAB-6043	Gene filtering	doi:10.6084/m9.figshare.5350321.v5	figshare	doi:10.6084/m9.figshare.5350321.v5	https://doi.org/10.6084/m9.figshare.5350321.v5	non-small cell lung carcinoma
GSE28571	Batch effect removal	GSM707406	Sample 325	E-MTAB-6043	ArrayExpress	E-MTAB-6043	http://identifiers.org/arrayexpress/E-MTAB-6043	Gene filtering	doi:10.6084/m9.figshare.5350321.v5	figshare	doi:10.6084/m9.figshare.5350321.v5	https://doi.org/10.6084/m9.figshare.5350321.v5	non-small cell lung carcinoma
GSE28571	Batch effect removal	GSM707376	Sample 372	E-MTAB-6043	ArrayExpress	E-MTAB-6043	http://identifiers.org/arrayexpress/E-MTAB-6043	Gene filtering	doi:10.6084/m9.figshare.5350321.v5	figshare	doi:10.6084/m9.figshare.5350321.v5	https://doi.org/10.6084/m9.figshare.5350321.v5	non-small cell lung carcinoma
GSE19188	Batch effect removal	GSM475767	Sample 232	E-MTAB-6043	ArrayExpress	E-MTAB-6043	http://identifiers.org/arrayexpress/E-MTAB-6043	Gene filtering	doi:10.6084/m9.figshare.5350321.v5	figshare	doi:10.6084/m9.figshare.5350321.v5	https://doi.org/10.6084/m9.figshare.5350321.v5	normal
GSE19188	Batch effect removal	GSM475748	Sample 213	E-MTAB-6043	ArrayExpress	E-MTAB-6043	http://identifiers.org/arrayexpress/E-MTAB-6043	Gene filtering	doi:10.6084/m9.figshare.5350321.v5	figshare	doi:10.6084/m9.figshare.5350321.v5	https://doi.org/10.6084/m9.figshare.5350321.v5	non-small cell lung carcinoma
GSE28571	Batch effect removal	GSM707409	Sample 357	E-MTAB-6043	ArrayExpress	E-MTAB-6043	http://identifiers.org/arrayexpress/E-MTAB-6043	Gene filtering	doi:10.6084/m9.figshare.5350321.v5	figshare	doi:10.6084/m9.figshare.5350321.v5	https://doi.org/10.6084/m9.figshare.5350321.v5	non-small cell lung carcinoma
GSE28571	Batch effect removal	GSM707402	Sample 313	E-MTAB-6043	ArrayExpress	E-MTAB-6043	http://identifiers.org/arrayexpress/E-MTAB-6043	Gene filtering	doi:10.6084/m9.figshare.5350321.v5	figshare	doi:10.6084/m9.figshare.5350321.v5	https://doi.org/10.6084/m9.figshare.5350321.v5	non-small cell lung carcinoma
GSE19188	Batch effect removal	GSM475672	Sample 137	E-MTAB-6043	ArrayExpress	E-MTAB-6043	http://identifiers.org/arrayexpress/E-MTAB-6043	Gene filtering	doi:10.6084/m9.figshare.5350321.v5	figshare	doi:10.6084/m9.figshare.5350321.v5	https://doi.org/10.6084/m9.figshare.5350321.v5	non-small cell lung carcinoma
GSE19188	Batch effect removal	GSM475670	Sample 135	E-MTAB-6043	ArrayExpress	E-MTAB-6043	http://identifiers.org/arrayexpress/E-MTAB-6043	Gene filtering	doi:10.6084/m9.figshare.5350321.v5	figshare	doi:10.6084/m9.figshare.5350321.v5	https://doi.org/10.6084/m9.figshare.5350321.v5	non-small cell lung carcinoma
GSE28571	Batch effect removal	GSM707335	Sample 323	E-MTAB-6043	ArrayExpress	E-MTAB-6043	http://identifiers.org/arrayexpress/E-MTAB-6043	Gene filtering	doi:10.6084/m9.figshare.5350321.v5	figshare	doi:10.6084/m9.figshare.5350321.v5	https://doi.org/10.6084/m9.figshare.5350321.v5	non-small cell lung carcinoma
GSE19188	Batch effect removal	GSM475720	Sample 185	E-MTAB-6043	ArrayExpress	E-MTAB-6043	http://identifiers.org/arrayexpress/E-MTAB-6043	Gene filtering	doi:10.6084/m9.figshare.5350321.v5	figshare	doi:10.6084/m9.figshare.5350321.v5	https://doi.org/10.6084/m9.figshare.5350321.v5	non-small cell lung carcinoma
GSE19188	Batch effect removal	GSM475744	Sample 209	E-MTAB-6043	ArrayExpress	E-MTAB-6043	http://identifiers.org/arrayexpress/E-MTAB-6043	Gene filtering	doi:10.6084/m9.figshare.5350321.v5	figshare	doi:10.6084/m9.figshare.5350321.v5	https://doi.org/10.6084/m9.figshare.5350321.v5	non-small cell lung carcinoma
GSE19188	Batch effect removal	GSM475737	Sample 202	E-MTAB-6043	ArrayExpress	E-MTAB-6043	http://identifiers.org/arrayexpress/E-MTAB-6043	Gene filtering	doi:10.6084/m9.figshare.5350321.v5	figshare	doi:10.6084/m9.figshare.5350321.v5	https://doi.org/10.6084/m9.figshare.5350321.v5	non-small cell lung carcinoma
GSE28571	Batch effect removal	GSM707361	Sample 297	E-MTAB-6043	ArrayExpress	E-MTAB-6043	http://identifiers.org/arrayexpress/E-MTAB-6043	Gene filtering	doi:10.6084/m9.figshare.5350321.v5	figshare	doi:10.6084/m9.figshare.5350321.v5	https://doi.org/10.6084/m9.figshare.5350321.v5	non-small cell lung carcinoma
GSE19188	Batch effect removal	GSM475784	Sample 249	E-MTAB-6043	ArrayExpress	E-MTAB-6043	http://identifiers.org/arrayexpress/E-MTAB-6043	Gene filtering	doi:10.6084/m9.figshare.5350321.v5	figshare	doi:10.6084/m9.figshare.5350321.v5	https://doi.org/10.6084/m9.figshare.5350321.v5	non-small cell lung carcinoma
GSE28571	Batch effect removal	GSM707404	Sample 350	E-MTAB-6043	ArrayExpress	E-MTAB-6043	http://identifiers.org/arrayexpress/E-MTAB-6043	Gene filtering	doi:10.6084/m9.figshare.5350321.v5	figshare	doi:10.6084/m9.figshare.5350321.v5	https://doi.org/10.6084/m9.figshare.5350321.v5	non-small cell lung carcinoma
GSE28571	Batch effect removal	GSM707339	Sample 290	E-MTAB-6043	ArrayExpress	E-MTAB-6043	http://identifiers.org/arrayexpress/E-MTAB-6043	Gene filtering	doi:10.6084/m9.figshare.5350321.v5	figshare	doi:10.6084/m9.figshare.5350321.v5	https://doi.org/10.6084/m9.figshare.5350321.v5	non-small cell lung carcinoma
GSE19188	Batch effect removal	GSM475811	Sample 276	E-MTAB-6043	ArrayExpress	E-MTAB-6043	http://identifiers.org/arrayexpress/E-MTAB-6043	Gene filtering	doi:10.6084/m9.figshare.5350321.v5	figshare	doi:10.6084/m9.figshare.5350321.v5	https://doi.org/10.6084/m9.figshare.5350321.v5	normal
GSE19188	Batch effect removal	GSM475691	Sample 156	E-MTAB-6043	ArrayExpress	E-MTAB-6043	http://identifiers.org/arrayexpress/E-MTAB-6043	Gene filtering	doi:10.6084/m9.figshare.5350321.v5	figshare	doi:10.6084/m9.figshare.5350321.v5	https://doi.org/10.6084/m9.figshare.5350321.v5	non-small cell lung carcinoma
GSE28571	Batch effect removal	GSM707353	Sample 283	E-MTAB-6043	ArrayExpress	E-MTAB-6043	http://identifiers.org/arrayexpress/E-MTAB-6043	Gene filtering	doi:10.6084/m9.figshare.5350321.v5	figshare	doi:10.6084/m9.figshare.5350321.v5	https://doi.org/10.6084/m9.figshare.5350321.v5	non-small cell lung carcinoma
GSE19188	Batch effect removal	GSM475687	Sample 152	E-MTAB-6043	ArrayExpress	E-MTAB-6043	http://identifiers.org/arrayexpress/E-MTAB-6043	Gene filtering	doi:10.6084/m9.figshare.5350321.v5	figshare	doi:10.6084/m9.figshare.5350321.v5	https://doi.org/10.6084/m9.figshare.5350321.v5	non-small cell lung carcinoma
GSE19188	Batch effect removal	GSM475671	Sample 136	E-MTAB-6043	ArrayExpress	E-MTAB-6043	http://identifiers.org/arrayexpress/E-MTAB-6043	Gene filtering	doi:10.6084/m9.figshare.5350321.v5	figshare	doi:10.6084/m9.figshare.5350321.v5	https://doi.org/10.6084/m9.figshare.5350321.v5	normal
GSE19188	Batch effect removal	GSM475752	Sample 217	E-MTAB-6043	ArrayExpress	E-MTAB-6043	http://identifiers.org/arrayexpress/E-MTAB-6043	Gene filtering	doi:10.6084/m9.figshare.5350321.v5	figshare	doi:10.6084/m9.figshare.5350321.v5	https://doi.org/10.6084/m9.figshare.5350321.v5	normal
GSE19188	Batch effect removal	GSM475721	Sample 186	E-MTAB-6043	ArrayExpress	E-MTAB-6043	http://identifiers.org/arrayexpress/E-MTAB-6043	Gene filtering	doi:10.6084/m9.figshare.5350321.v5	figshare	doi:10.6084/m9.figshare.5350321.v5	https://doi.org/10.6084/m9.figshare.5350321.v5	normal
GSE19188	Batch effect removal	GSM475666	Sample 131	E-MTAB-6043	ArrayExpress	E-MTAB-6043	http://identifiers.org/arrayexpress/E-MTAB-6043	Gene filtering	doi:10.6084/m9.figshare.5350321.v5	figshare	doi:10.6084/m9.figshare.5350321.v5	https://doi.org/10.6084/m9.figshare.5350321.v5	normal
GSE19188	Batch effect removal	GSM475676	Sample 141	E-MTAB-6043	ArrayExpress	E-MTAB-6043	http://identifiers.org/arrayexpress/E-MTAB-6043	Gene filtering	doi:10.6084/m9.figshare.5350321.v5	figshare	doi:10.6084/m9.figshare.5350321.v5	https://doi.org/10.6084/m9.figshare.5350321.v5	non-small cell lung carcinoma
GSE28571	Batch effect removal	GSM707365	Sample 295	E-MTAB-6043	ArrayExpress	E-MTAB-6043	http://identifiers.org/arrayexpress/E-MTAB-6043	Gene filtering	doi:10.6084/m9.figshare.5350321.v5	figshare	doi:10.6084/m9.figshare.5350321.v5	https://doi.org/10.6084/m9.figshare.5350321.v5	non-small cell lung carcinoma
GSE19188	Batch effect removal	GSM475669	Sample 134	E-MTAB-6043	ArrayExpress	E-MTAB-6043	http://identifiers.org/arrayexpress/E-MTAB-6043	Gene filtering	doi:10.6084/m9.figshare.5350321.v5	figshare	doi:10.6084/m9.figshare.5350321.v5	https://doi.org/10.6084/m9.figshare.5350321.v5	normal
GSE19188	Batch effect removal	GSM475793	Sample 258	E-MTAB-6043	ArrayExpress	E-MTAB-6043	http://identifiers.org/arrayexpress/E-MTAB-6043	Gene filtering	doi:10.6084/m9.figshare.5350321.v5	figshare	doi:10.6084/m9.figshare.5350321.v5	https://doi.org/10.6084/m9.figshare.5350321.v5	non-small cell lung carcinoma
GSE19188	Batch effect removal	GSM475768	Sample 233	E-MTAB-6043	ArrayExpress	E-MTAB-6043	http://identifiers.org/arrayexpress/E-MTAB-6043	Gene filtering	doi:10.6084/m9.figshare.5350321.v5	figshare	doi:10.6084/m9.figshare.5350321.v5	https://doi.org/10.6084/m9.figshare.5350321.v5	non-small cell lung carcinoma
GSE19188	Batch effect removal	GSM475794	Sample 259	E-MTAB-6043	ArrayExpress	E-MTAB-6043	http://identifiers.org/arrayexpress/E-MTAB-6043	Gene filtering	doi:10.6084/m9.figshare.5350321.v5	figshare	doi:10.6084/m9.figshare.5350321.v5	https://doi.org/10.6084/m9.figshare.5350321.v5	non-small cell lung carcinoma
GSE28571	Batch effect removal	GSM707345	Sample 327	E-MTAB-6043	ArrayExpress	E-MTAB-6043	http://identifiers.org/arrayexpress/E-MTAB-6043	Gene filtering	doi:10.6084/m9.figshare.5350321.v5	figshare	doi:10.6084/m9.figshare.5350321.v5	https://doi.org/10.6084/m9.figshare.5350321.v5	non-small cell lung carcinoma
GSE19188	Batch effect removal	GSM475772	Sample 237	E-MTAB-6043	ArrayExpress	E-MTAB-6043	http://identifiers.org/arrayexpress/E-MTAB-6043	Gene filtering	doi:10.6084/m9.figshare.5350321.v5	figshare	doi:10.6084/m9.figshare.5350321.v5	https://doi.org/10.6084/m9.figshare.5350321.v5	non-small cell lung carcinoma
GSE28571	Batch effect removal	GSM707375	Sample 307	E-MTAB-6043	ArrayExpress	E-MTAB-6043	http://identifiers.org/arrayexpress/E-MTAB-6043	Gene filtering	doi:10.6084/m9.figshare.5350321.v5	figshare	doi:10.6084/m9.figshare.5350321.v5	https://doi.org/10.6084/m9.figshare.5350321.v5	non-small cell lung carcinoma
GSE19188	Batch effect removal	GSM475771	Sample 236	E-MTAB-6043	ArrayExpress	E-MTAB-6043	http://identifiers.org/arrayexpress/E-MTAB-6043	Gene filtering	doi:10.6084/m9.figshare.5350321.v5	figshare	doi:10.6084/m9.figshare.5350321.v5	https://doi.org/10.6084/m9.figshare.5350321.v5	normal
GSE19188	Batch effect removal	GSM475781	Sample 246	E-MTAB-6043	ArrayExpress	E-MTAB-6043	http://identifiers.org/arrayexpress/E-MTAB-6043	Gene filtering	doi:10.6084/m9.figshare.5350321.v5	figshare	doi:10.6084/m9.figshare.5350321.v5	https://doi.org/10.6084/m9.figshare.5350321.v5	normal
GSE19188	Batch effect removal	GSM475799	Sample 264	E-MTAB-6043	ArrayExpress	E-MTAB-6043	http://identifiers.org/arrayexpress/E-MTAB-6043	Gene filtering	doi:10.6084/m9.figshare.5350321.v5	figshare	doi:10.6084/m9.figshare.5350321.v5	https://doi.org/10.6084/m9.figshare.5350321.v5	non-small cell lung carcinoma
GSE19188	Batch effect removal	GSM475795	Sample 260	E-MTAB-6043	ArrayExpress	E-MTAB-6043	http://identifiers.org/arrayexpress/E-MTAB-6043	Gene filtering	doi:10.6084/m9.figshare.5350321.v5	figshare	doi:10.6084/m9.figshare.5350321.v5	https://doi.org/10.6084/m9.figshare.5350321.v5	non-small cell lung carcinoma
GSE19188	Batch effect removal	GSM475804	Sample 269	E-MTAB-6043	ArrayExpress	E-MTAB-6043	http://identifiers.org/arrayexpress/E-MTAB-6043	Gene filtering	doi:10.6084/m9.figshare.5350321.v5	figshare	doi:10.6084/m9.figshare.5350321.v5	https://doi.org/10.6084/m9.figshare.5350321.v5	non-small cell lung carcinoma
GSE19188	Batch effect removal	GSM475802	Sample 267	E-MTAB-6043	ArrayExpress	E-MTAB-6043	http://identifiers.org/arrayexpress/E-MTAB-6043	Gene filtering	doi:10.6084/m9.figshare.5350321.v5	figshare	doi:10.6084/m9.figshare.5350321.v5	https://doi.org/10.6084/m9.figshare.5350321.v5	non-small cell lung carcinoma
GSE28571	Batch effect removal	GSM707373	Sample 289	E-MTAB-6043	ArrayExpress	E-MTAB-6043	http://identifiers.org/arrayexpress/E-MTAB-6043	Gene filtering	doi:10.6084/m9.figshare.5350321.v5	figshare	doi:10.6084/m9.figshare.5350321.v5	https://doi.org/10.6084/m9.figshare.5350321.v5	non-small cell lung carcinoma
GSE19188	Batch effect removal	GSM475765	Sample 230	E-MTAB-6043	ArrayExpress	E-MTAB-6043	http://identifiers.org/arrayexpress/E-MTAB-6043	Gene filtering	doi:10.6084/m9.figshare.5350321.v5	figshare	doi:10.6084/m9.figshare.5350321.v5	https://doi.org/10.6084/m9.figshare.5350321.v5	non-small cell lung carcinoma
GSE28571	Batch effect removal	GSM707367	Sample 351	E-MTAB-6043	ArrayExpress	E-MTAB-6043	http://identifiers.org/arrayexpress/E-MTAB-6043	Gene filtering	doi:10.6084/m9.figshare.5350321.v5	figshare	doi:10.6084/m9.figshare.5350321.v5	https://doi.org/10.6084/m9.figshare.5350321.v5	non-small cell lung carcinoma
GSE19188	Batch effect removal	GSM475677	Sample 142	E-MTAB-6043	ArrayExpress	E-MTAB-6043	http://identifiers.org/arrayexpress/E-MTAB-6043	Gene filtering	doi:10.6084/m9.figshare.5350321.v5	figshare	doi:10.6084/m9.figshare.5350321.v5	https://doi.org/10.6084/m9.figshare.5350321.v5	non-small cell lung carcinoma
GSE28571	Batch effect removal	GSM707346	Sample 367	E-MTAB-6043	ArrayExpress	E-MTAB-6043	http://identifiers.org/arrayexpress/E-MTAB-6043	Gene filtering	doi:10.6084/m9.figshare.5350321.v5	figshare	doi:10.6084/m9.figshare.5350321.v5	https://doi.org/10.6084/m9.figshare.5350321.v5	non-small cell lung carcinoma
GSE28571	Batch effect removal	GSM707334	Sample 341	E-MTAB-6043	ArrayExpress	E-MTAB-6043	http://identifiers.org/arrayexpress/E-MTAB-6043	Gene filtering	doi:10.6084/m9.figshare.5350321.v5	figshare	doi:10.6084/m9.figshare.5350321.v5	https://doi.org/10.6084/m9.figshare.5350321.v5	non-small cell lung carcinoma
GSE28571	Batch effect removal	GSM707381	Sample 293	E-MTAB-6043	ArrayExpress	E-MTAB-6043	http://identifiers.org/arrayexpress/E-MTAB-6043	Gene filtering	doi:10.6084/m9.figshare.5350321.v5	figshare	doi:10.6084/m9.figshare.5350321.v5	https://doi.org/10.6084/m9.figshare.5350321.v5	non-small cell lung carcinoma
GSE19188	Batch effect removal	GSM475803	Sample 268	E-MTAB-6043	ArrayExpress	E-MTAB-6043	http://identifiers.org/arrayexpress/E-MTAB-6043	Gene filtering	doi:10.6084/m9.figshare.5350321.v5	figshare	doi:10.6084/m9.figshare.5350321.v5	https://doi.org/10.6084/m9.figshare.5350321.v5	non-small cell lung carcinoma
GSE28571	Batch effect removal	GSM707387	Sample 315	E-MTAB-6043	ArrayExpress	E-MTAB-6043	http://identifiers.org/arrayexpress/E-MTAB-6043	Gene filtering	doi:10.6084/m9.figshare.5350321.v5	figshare	doi:10.6084/m9.figshare.5350321.v5	https://doi.org/10.6084/m9.figshare.5350321.v5	non-small cell lung carcinoma
GSE28571	Batch effect removal	GSM707393	Sample 299	E-MTAB-6043	ArrayExpress	E-MTAB-6043	http://identifiers.org/arrayexpress/E-MTAB-6043	Gene filtering	doi:10.6084/m9.figshare.5350321.v5	figshare	doi:10.6084/m9.figshare.5350321.v5	https://doi.org/10.6084/m9.figshare.5350321.v5	non-small cell lung carcinoma
GSE19188	Batch effect removal	GSM475775	Sample 240	E-MTAB-6043	ArrayExpress	E-MTAB-6043	http://identifiers.org/arrayexpress/E-MTAB-6043	Gene filtering	doi:10.6084/m9.figshare.5350321.v5	figshare	doi:10.6084/m9.figshare.5350321.v5	https://doi.org/10.6084/m9.figshare.5350321.v5	normal
GSE19188	Batch effect removal	GSM475685	Sample 150	E-MTAB-6043	ArrayExpress	E-MTAB-6043	http://identifiers.org/arrayexpress/E-MTAB-6043	Gene filtering	doi:10.6084/m9.figshare.5350321.v5	figshare	doi:10.6084/m9.figshare.5350321.v5	https://doi.org/10.6084/m9.figshare.5350321.v5	non-small cell lung carcinoma
GSE28571	Batch effect removal	GSM707398	Sample 308	E-MTAB-6043	ArrayExpress	E-MTAB-6043	http://identifiers.org/arrayexpress/E-MTAB-6043	Gene filtering	doi:10.6084/m9.figshare.5350321.v5	figshare	doi:10.6084/m9.figshare.5350321.v5	https://doi.org/10.6084/m9.figshare.5350321.v5	non-small cell lung carcinoma
GSE19188	Batch effect removal	GSM475683	Sample 148	E-MTAB-6043	ArrayExpress	E-MTAB-6043	http://identifiers.org/arrayexpress/E-MTAB-6043	Gene filtering	doi:10.6084/m9.figshare.5350321.v5	figshare	doi:10.6084/m9.figshare.5350321.v5	https://doi.org/10.6084/m9.figshare.5350321.v5	non-small cell lung carcinoma
GSE19188	Batch effect removal	GSM475776	Sample 241	E-MTAB-6043	ArrayExpress	E-MTAB-6043	http://identifiers.org/arrayexpress/E-MTAB-6043	Gene filtering	doi:10.6084/m9.figshare.5350321.v5	figshare	doi:10.6084/m9.figshare.5350321.v5	https://doi.org/10.6084/m9.figshare.5350321.v5	non-small cell lung carcinoma
GSE28571	Batch effect removal	GSM707403	Sample 338	E-MTAB-6043	ArrayExpress	E-MTAB-6043	http://identifiers.org/arrayexpress/E-MTAB-6043	Gene filtering	doi:10.6084/m9.figshare.5350321.v5	figshare	doi:10.6084/m9.figshare.5350321.v5	https://doi.org/10.6084/m9.figshare.5350321.v5	non-small cell lung carcinoma
GSE19188	Batch effect removal	GSM475684	Sample 149	E-MTAB-6043	ArrayExpress	E-MTAB-6043	http://identifiers.org/arrayexpress/E-MTAB-6043	Gene filtering	doi:10.6084/m9.figshare.5350321.v5	figshare	doi:10.6084/m9.figshare.5350321.v5	https://doi.org/10.6084/m9.figshare.5350321.v5	normal
GSE19188	Batch effect removal	GSM475678	Sample 143	E-MTAB-6043	ArrayExpress	E-MTAB-6043	http://identifiers.org/arrayexpress/E-MTAB-6043	Gene filtering	doi:10.6084/m9.figshare.5350321.v5	figshare	doi:10.6084/m9.figshare.5350321.v5	https://doi.org/10.6084/m9.figshare.5350321.v5	normal
GSE19188	Batch effect removal	GSM475798	Sample 263	E-MTAB-6043	ArrayExpress	E-MTAB-6043	http://identifiers.org/arrayexpress/E-MTAB-6043	Gene filtering	doi:10.6084/m9.figshare.5350321.v5	figshare	doi:10.6084/m9.figshare.5350321.v5	https://doi.org/10.6084/m9.figshare.5350321.v5	normal
GSE19188	Batch effect removal	GSM475797	Sample 262	E-MTAB-6043	ArrayExpress	E-MTAB-6043	http://identifiers.org/arrayexpress/E-MTAB-6043	Gene filtering	doi:10.6084/m9.figshare.5350321.v5	figshare	doi:10.6084/m9.figshare.5350321.v5	https://doi.org/10.6084/m9.figshare.5350321.v5	non-small cell lung carcinoma
GSE19188	Batch effect removal	GSM475675	Sample 140	E-MTAB-6043	ArrayExpress	E-MTAB-6043	http://identifiers.org/arrayexpress/E-MTAB-6043	Gene filtering	doi:10.6084/m9.figshare.5350321.v5	figshare	doi:10.6084/m9.figshare.5350321.v5	https://doi.org/10.6084/m9.figshare.5350321.v5	normal
GSE19188	Batch effect removal	GSM475668	Sample 133	E-MTAB-6043	ArrayExpress	E-MTAB-6043	http://identifiers.org/arrayexpress/E-MTAB-6043	Gene filtering	doi:10.6084/m9.figshare.5350321.v5	figshare	doi:10.6084/m9.figshare.5350321.v5	https://doi.org/10.6084/m9.figshare.5350321.v5	non-small cell lung carcinoma
GSE19188	Batch effect removal	GSM475674	Sample 139	E-MTAB-6043	ArrayExpress	E-MTAB-6043	http://identifiers.org/arrayexpress/E-MTAB-6043	Gene filtering	doi:10.6084/m9.figshare.5350321.v5	figshare	doi:10.6084/m9.figshare.5350321.v5	https://doi.org/10.6084/m9.figshare.5350321.v5	non-small cell lung carcinoma
GSE19188	Batch effect removal	GSM475673	Sample 138	E-MTAB-6043	ArrayExpress	E-MTAB-6043	http://identifiers.org/arrayexpress/E-MTAB-6043	Gene filtering	doi:10.6084/m9.figshare.5350321.v5	figshare	doi:10.6084/m9.figshare.5350321.v5	https://doi.org/10.6084/m9.figshare.5350321.v5	normal
GSE31210	Batch effect removal	GSM773745	Sample 852	E-MTAB-6043	ArrayExpress	E-MTAB-6043	http://identifiers.org/arrayexpress/E-MTAB-6043	Gene filtering	doi:10.6084/m9.figshare.5350321.v5	figshare	doi:10.6084/m9.figshare.5350321.v5	https://doi.org/10.6084/m9.figshare.5350321.v5	non-small cell lung carcinoma
GSE31210	Batch effect removal	GSM773751	Sample 920	E-MTAB-6043	ArrayExpress	E-MTAB-6043	http://identifiers.org/arrayexpress/E-MTAB-6043	Gene filtering	doi:10.6084/m9.figshare.5350321.v5	figshare	doi:10.6084/m9.figshare.5350321.v5	https://doi.org/10.6084/m9.figshare.5350321.v5	non-small cell lung carcinoma
GSE50081	Batch effect removal	GSM1213708	Sample 568	E-MTAB-6043	ArrayExpress	E-MTAB-6043	http://identifiers.org/arrayexpress/E-MTAB-6043	Gene filtering	doi:10.6084/m9.figshare.5350321.v5	figshare	doi:10.6084/m9.figshare.5350321.v5	https://doi.org/10.6084/m9.figshare.5350321.v5	non-small cell lung carcinoma
GSE50081	Batch effect removal	GSM1213761	Sample 621	E-MTAB-6043	ArrayExpress	E-MTAB-6043	http://identifiers.org/arrayexpress/E-MTAB-6043	Gene filtering	doi:10.6084/m9.figshare.5350321.v5	figshare	doi:10.6084/m9.figshare.5350321.v5	https://doi.org/10.6084/m9.figshare.5350321.v5	non-small cell lung carcinoma
GSE50081	Batch effect removal	GSM1213745	Sample 605	E-MTAB-6043	ArrayExpress	E-MTAB-6043	http://identifiers.org/arrayexpress/E-MTAB-6043	Gene filtering	doi:10.6084/m9.figshare.5350321.v5	figshare	doi:10.6084/m9.figshare.5350321.v5	https://doi.org/10.6084/m9.figshare.5350321.v5	non-small cell lung carcinoma
GSE50081	Batch effect removal	GSM1213717	Sample 577	E-MTAB-6043	ArrayExpress	E-MTAB-6043	http://identifiers.org/arrayexpress/E-MTAB-6043	Gene filtering	doi:10.6084/m9.figshare.5350321.v5	figshare	doi:10.6084/m9.figshare.5350321.v5	https://doi.org/10.6084/m9.figshare.5350321.v5	non-small cell lung carcinoma
GSE50081	Batch effect removal	GSM1213738	Sample 598	E-MTAB-6043	ArrayExpress	E-MTAB-6043	http://identifiers.org/arrayexpress/E-MTAB-6043	Gene filtering	doi:10.6084/m9.figshare.5350321.v5	figshare	doi:10.6084/m9.figshare.5350321.v5	https://doi.org/10.6084/m9.figshare.5350321.v5	non-small cell lung carcinoma
GSE50081	Batch effect removal	GSM1213764	Sample 624	E-MTAB-6043	ArrayExpress	E-MTAB-6043	http://identifiers.org/arrayexpress/E-MTAB-6043	Gene filtering	doi:10.6084/m9.figshare.5350321.v5	figshare	doi:10.6084/m9.figshare.5350321.v5	https://doi.org/10.6084/m9.figshare.5350321.v5	non-small cell lung carcinoma
GSE50081	Batch effect removal	GSM1213669	Sample 529	E-MTAB-6043	ArrayExpress	E-MTAB-6043	http://identifiers.org/arrayexpress/E-MTAB-6043	Gene filtering	doi:10.6084/m9.figshare.5350321.v5	figshare	doi:10.6084/m9.figshare.5350321.v5	https://doi.org/10.6084/m9.figshare.5350321.v5	non-small cell lung carcinoma
GSE50081	Batch effect removal	GSM1213675	Sample 535	E-MTAB-6043	ArrayExpress	E-MTAB-6043	http://identifiers.org/arrayexpress/E-MTAB-6043	Gene filtering	doi:10.6084/m9.figshare.5350321.v5	figshare	doi:10.6084/m9.figshare.5350321.v5	https://doi.org/10.6084/m9.figshare.5350321.v5	non-small cell lung carcinoma
GSE50081	Batch effect removal	GSM1213802	Sample 662	E-MTAB-6043	ArrayExpress	E-MTAB-6043	http://identifiers.org/arrayexpress/E-MTAB-6043	Gene filtering	doi:10.6084/m9.figshare.5350321.v5	figshare	doi:10.6084/m9.figshare.5350321.v5	https://doi.org/10.6084/m9.figshare.5350321.v5	non-small cell lung carcinoma
GSE10445	Batch effect removal	GSM259405	Sample 1105	E-MTAB-6043	ArrayExpress	E-MTAB-6043	http://identifiers.org/arrayexpress/E-MTAB-6043	Gene filtering	doi:10.6084/m9.figshare.5350321.v5	figshare	doi:10.6084/m9.figshare.5350321.v5	https://doi.org/10.6084/m9.figshare.5350321.v5	non-small cell lung carcinoma
GSE33356	Batch effect removal	GSM494585	Sample 30	E-MTAB-6043	ArrayExpress	E-MTAB-6043	http://identifiers.org/arrayexpress/E-MTAB-6043	Gene filtering	doi:10.6084/m9.figshare.5350321.v5	figshare	doi:10.6084/m9.figshare.5350321.v5	https://doi.org/10.6084/m9.figshare.5350321.v5	non-small cell lung carcinoma
GSE33356	Batch effect removal	GSM494611	Sample 56	E-MTAB-6043	ArrayExpress	E-MTAB-6043	http://identifiers.org/arrayexpress/E-MTAB-6043	Gene filtering	doi:10.6084/m9.figshare.5350321.v5	figshare	doi:10.6084/m9.figshare.5350321.v5	https://doi.org/10.6084/m9.figshare.5350321.v5	non-small cell lung carcinoma
GSE33356	Batch effect removal	GSM494645	Sample 90	E-MTAB-6043	ArrayExpress	E-MTAB-6043	http://identifiers.org/arrayexpress/E-MTAB-6043	Gene filtering	doi:10.6084/m9.figshare.5350321.v5	figshare	doi:10.6084/m9.figshare.5350321.v5	https://doi.org/10.6084/m9.figshare.5350321.v5	normal
GSE33356	Batch effect removal	GSM494671	Sample 116	E-MTAB-6043	ArrayExpress	E-MTAB-6043	http://identifiers.org/arrayexpress/E-MTAB-6043	Gene filtering	doi:10.6084/m9.figshare.5350321.v5	figshare	doi:10.6084/m9.figshare.5350321.v5	https://doi.org/10.6084/m9.figshare.5350321.v5	normal
GSE33356	Batch effect removal	GSM494660	Sample 105	E-MTAB-6043	ArrayExpress	E-MTAB-6043	http://identifiers.org/arrayexpress/E-MTAB-6043	Gene filtering	doi:10.6084/m9.figshare.5350321.v5	figshare	doi:10.6084/m9.figshare.5350321.v5	https://doi.org/10.6084/m9.figshare.5350321.v5	normal
GSE33356	Batch effect removal	GSM494616	Sample 61	E-MTAB-6043	ArrayExpress	E-MTAB-6043	http://identifiers.org/arrayexpress/E-MTAB-6043	Gene filtering	doi:10.6084/m9.figshare.5350321.v5	figshare	doi:10.6084/m9.figshare.5350321.v5	https://doi.org/10.6084/m9.figshare.5350321.v5	normal
GSE33356	Batch effect removal	GSM494674	Sample 119	E-MTAB-6043	ArrayExpress	E-MTAB-6043	http://identifiers.org/arrayexpress/E-MTAB-6043	Gene filtering	doi:10.6084/m9.figshare.5350321.v5	figshare	doi:10.6084/m9.figshare.5350321.v5	https://doi.org/10.6084/m9.figshare.5350321.v5	normal
GSE50081	Batch effect removal	GSM1213830	Sample 690	E-MTAB-6043	ArrayExpress	E-MTAB-6043	http://identifiers.org/arrayexpress/E-MTAB-6043	Gene filtering	doi:10.6084/m9.figshare.5350321.v5	figshare	doi:10.6084/m9.figshare.5350321.v5	https://doi.org/10.6084/m9.figshare.5350321.v5	non-small cell lung carcinoma
GSE33356	Batch effect removal	GSM494632	Sample 77	E-MTAB-6043	ArrayExpress	E-MTAB-6043	http://identifiers.org/arrayexpress/E-MTAB-6043	Gene filtering	doi:10.6084/m9.figshare.5350321.v5	figshare	doi:10.6084/m9.figshare.5350321.v5	https://doi.org/10.6084/m9.figshare.5350321.v5	normal
GSE33356	Batch effect removal	GSM494568	Sample 13	E-MTAB-6043	ArrayExpress	E-MTAB-6043	http://identifiers.org/arrayexpress/E-MTAB-6043	Gene filtering	doi:10.6084/m9.figshare.5350321.v5	figshare	doi:10.6084/m9.figshare.5350321.v5	https://doi.org/10.6084/m9.figshare.5350321.v5	non-small cell lung carcinoma
GSE31210	Batch effect removal	GSM773772	Sample 894	E-MTAB-6043	ArrayExpress	E-MTAB-6043	http://identifiers.org/arrayexpress/E-MTAB-6043	Gene filtering	doi:10.6084/m9.figshare.5350321.v5	figshare	doi:10.6084/m9.figshare.5350321.v5	https://doi.org/10.6084/m9.figshare.5350321.v5	normal
GSE50081	Batch effect removal	GSM1213839	Sample 699	E-MTAB-6043	ArrayExpress	E-MTAB-6043	http://identifiers.org/arrayexpress/E-MTAB-6043	Gene filtering	doi:10.6084/m9.figshare.5350321.v5	figshare	doi:10.6084/m9.figshare.5350321.v5	https://doi.org/10.6084/m9.figshare.5350321.v5	non-small cell lung carcinoma
GSE31210	Batch effect removal	GSM773754	Sample 841	E-MTAB-6043	ArrayExpress	E-MTAB-6043	http://identifiers.org/arrayexpress/E-MTAB-6043	Gene filtering	doi:10.6084/m9.figshare.5350321.v5	figshare	doi:10.6084/m9.figshare.5350321.v5	https://doi.org/10.6084/m9.figshare.5350321.v5	non-small cell lung carcinoma
GSE10445	Batch effect removal	GSM258896	Sample 1089	E-MTAB-6043	ArrayExpress	E-MTAB-6043	http://identifiers.org/arrayexpress/E-MTAB-6043	Gene filtering	doi:10.6084/m9.figshare.5350321.v5	figshare	doi:10.6084/m9.figshare.5350321.v5	https://doi.org/10.6084/m9.figshare.5350321.v5	non-small cell lung carcinoma
GSE50081	Batch effect removal	GSM1213692	Sample 552	E-MTAB-6043	ArrayExpress	E-MTAB-6043	http://identifiers.org/arrayexpress/E-MTAB-6043	Gene filtering	doi:10.6084/m9.figshare.5350321.v5	figshare	doi:10.6084/m9.figshare.5350321.v5	https://doi.org/10.6084/m9.figshare.5350321.v5	non-small cell lung carcinoma
GSE31210	Batch effect removal	GSM773569	Sample 760	E-MTAB-6043	ArrayExpress	E-MTAB-6043	http://identifiers.org/arrayexpress/E-MTAB-6043	Gene filtering	doi:10.6084/m9.figshare.5350321.v5	figshare	doi:10.6084/m9.figshare.5350321.v5	https://doi.org/10.6084/m9.figshare.5350321.v5	non-small cell lung carcinoma
GSE31210	Batch effect removal	GSM773777	Sample 955	E-MTAB-6043	ArrayExpress	E-MTAB-6043	http://identifiers.org/arrayexpress/E-MTAB-6043	Gene filtering	doi:10.6084/m9.figshare.5350321.v5	figshare	doi:10.6084/m9.figshare.5350321.v5	https://doi.org/10.6084/m9.figshare.5350321.v5	normal
GSE33356	Batch effect removal	GSM494653	Sample 98	E-MTAB-6043	ArrayExpress	E-MTAB-6043	http://identifiers.org/arrayexpress/E-MTAB-6043	Gene filtering	doi:10.6084/m9.figshare.5350321.v5	figshare	doi:10.6084/m9.figshare.5350321.v5	https://doi.org/10.6084/m9.figshare.5350321.v5	normal
GSE50081	Batch effect removal	GSM1213702	Sample 562	E-MTAB-6043	ArrayExpress	E-MTAB-6043	http://identifiers.org/arrayexpress/E-MTAB-6043	Gene filtering	doi:10.6084/m9.figshare.5350321.v5	figshare	doi:10.6084/m9.figshare.5350321.v5	https://doi.org/10.6084/m9.figshare.5350321.v5	non-small cell lung carcinoma
GSE31210	Batch effect removal	GSM773667	Sample 926	E-MTAB-6043	ArrayExpress	E-MTAB-6043	http://identifiers.org/arrayexpress/E-MTAB-6043	Gene filtering	doi:10.6084/m9.figshare.5350321.v5	figshare	doi:10.6084/m9.figshare.5350321.v5	https://doi.org/10.6084/m9.figshare.5350321.v5	non-small cell lung carcinoma
GSE31210	Batch effect removal	GSM773749	Sample 877	E-MTAB-6043	ArrayExpress	E-MTAB-6043	http://identifiers.org/arrayexpress/E-MTAB-6043	Gene filtering	doi:10.6084/m9.figshare.5350321.v5	figshare	doi:10.6084/m9.figshare.5350321.v5	https://doi.org/10.6084/m9.figshare.5350321.v5	non-small cell lung carcinoma
GSE31210	Batch effect removal	GSM773618	Sample 919	E-MTAB-6043	ArrayExpress	E-MTAB-6043	http://identifiers.org/arrayexpress/E-MTAB-6043	Gene filtering	doi:10.6084/m9.figshare.5350321.v5	figshare	doi:10.6084/m9.figshare.5350321.v5	https://doi.org/10.6084/m9.figshare.5350321.v5	non-small cell lung carcinoma
GSE31210	Batch effect removal	GSM773776	Sample 823	E-MTAB-6043	ArrayExpress	E-MTAB-6043	http://identifiers.org/arrayexpress/E-MTAB-6043	Gene filtering	doi:10.6084/m9.figshare.5350321.v5	figshare	doi:10.6084/m9.figshare.5350321.v5	https://doi.org/10.6084/m9.figshare.5350321.v5	normal
GSE31210	Batch effect removal	GSM773733	Sample 747	E-MTAB-6043	ArrayExpress	E-MTAB-6043	http://identifiers.org/arrayexpress/E-MTAB-6043	Gene filtering	doi:10.6084/m9.figshare.5350321.v5	figshare	doi:10.6084/m9.figshare.5350321.v5	https://doi.org/10.6084/m9.figshare.5350321.v5	non-small cell lung carcinoma
GSE33356	Batch effect removal	GSM494593	Sample 38	E-MTAB-6043	ArrayExpress	E-MTAB-6043	http://identifiers.org/arrayexpress/E-MTAB-6043	Gene filtering	doi:10.6084/m9.figshare.5350321.v5	figshare	doi:10.6084/m9.figshare.5350321.v5	https://doi.org/10.6084/m9.figshare.5350321.v5	non-small cell lung carcinoma
GSE33356	Batch effect removal	GSM494673	Sample 118	E-MTAB-6043	ArrayExpress	E-MTAB-6043	http://identifiers.org/arrayexpress/E-MTAB-6043	Gene filtering	doi:10.6084/m9.figshare.5350321.v5	figshare	doi:10.6084/m9.figshare.5350321.v5	https://doi.org/10.6084/m9.figshare.5350321.v5	normal
GSE31210	Batch effect removal	GSM773620	Sample 731	E-MTAB-6043	ArrayExpress	E-MTAB-6043	http://identifiers.org/arrayexpress/E-MTAB-6043	Gene filtering	doi:10.6084/m9.figshare.5350321.v5	figshare	doi:10.6084/m9.figshare.5350321.v5	https://doi.org/10.6084/m9.figshare.5350321.v5	non-small cell lung carcinoma
GSE33356	Batch effect removal	GSM494572	Sample 17	E-MTAB-6043	ArrayExpress	E-MTAB-6043	http://identifiers.org/arrayexpress/E-MTAB-6043	Gene filtering	doi:10.6084/m9.figshare.5350321.v5	figshare	doi:10.6084/m9.figshare.5350321.v5	https://doi.org/10.6084/m9.figshare.5350321.v5	non-small cell lung carcinoma
GSE31210	Batch effect removal	GSM773755	Sample 782	E-MTAB-6043	ArrayExpress	E-MTAB-6043	http://identifiers.org/arrayexpress/E-MTAB-6043	Gene filtering	doi:10.6084/m9.figshare.5350321.v5	figshare	doi:10.6084/m9.figshare.5350321.v5	https://doi.org/10.6084/m9.figshare.5350321.v5	non-small cell lung carcinoma
GSE33356	Batch effect removal	GSM494651	Sample 96	E-MTAB-6043	ArrayExpress	E-MTAB-6043	http://identifiers.org/arrayexpress/E-MTAB-6043	Gene filtering	doi:10.6084/m9.figshare.5350321.v5	figshare	doi:10.6084/m9.figshare.5350321.v5	https://doi.org/10.6084/m9.figshare.5350321.v5	normal
GSE31210	Batch effect removal	GSM773750	Sample 910	E-MTAB-6043	ArrayExpress	E-MTAB-6043	http://identifiers.org/arrayexpress/E-MTAB-6043	Gene filtering	doi:10.6084/m9.figshare.5350321.v5	figshare	doi:10.6084/m9.figshare.5350321.v5	https://doi.org/10.6084/m9.figshare.5350321.v5	non-small cell lung carcinoma
GSE50081	Batch effect removal	GSM1213836	Sample 696	E-MTAB-6043	ArrayExpress	E-MTAB-6043	http://identifiers.org/arrayexpress/E-MTAB-6043	Gene filtering	doi:10.6084/m9.figshare.5350321.v5	figshare	doi:10.6084/m9.figshare.5350321.v5	https://doi.org/10.6084/m9.figshare.5350321.v5	non-small cell lung carcinoma
GSE33356	Batch effect removal	GSM494663	Sample 108	E-MTAB-6043	ArrayExpress	E-MTAB-6043	http://identifiers.org/arrayexpress/E-MTAB-6043	Gene filtering	doi:10.6084/m9.figshare.5350321.v5	figshare	doi:10.6084/m9.figshare.5350321.v5	https://doi.org/10.6084/m9.figshare.5350321.v5	normal
GSE31210	Batch effect removal	GSM773631	Sample 762	E-MTAB-6043	ArrayExpress	E-MTAB-6043	http://identifiers.org/arrayexpress/E-MTAB-6043	Gene filtering	doi:10.6084/m9.figshare.5350321.v5	figshare	doi:10.6084/m9.figshare.5350321.v5	https://doi.org/10.6084/m9.figshare.5350321.v5	non-small cell lung carcinoma
GSE31210	Batch effect removal	GSM773715	Sample 768	E-MTAB-6043	ArrayExpress	E-MTAB-6043	http://identifiers.org/arrayexpress/E-MTAB-6043	Gene filtering	doi:10.6084/m9.figshare.5350321.v5	figshare	doi:10.6084/m9.figshare.5350321.v5	https://doi.org/10.6084/m9.figshare.5350321.v5	non-small cell lung carcinoma
GSE33356	Batch effect removal	GSM494565	Sample 10	E-MTAB-6043	ArrayExpress	E-MTAB-6043	http://identifiers.org/arrayexpress/E-MTAB-6043	Gene filtering	doi:10.6084/m9.figshare.5350321.v5	figshare	doi:10.6084/m9.figshare.5350321.v5	https://doi.org/10.6084/m9.figshare.5350321.v5	non-small cell lung carcinoma
GSE33356	Batch effect removal	GSM494619	Sample 64	E-MTAB-6043	ArrayExpress	E-MTAB-6043	http://identifiers.org/arrayexpress/E-MTAB-6043	Gene filtering	doi:10.6084/m9.figshare.5350321.v5	figshare	doi:10.6084/m9.figshare.5350321.v5	https://doi.org/10.6084/m9.figshare.5350321.v5	normal
GSE33356	Batch effect removal	GSM494567	Sample 12	E-MTAB-6043	ArrayExpress	E-MTAB-6043	http://identifiers.org/arrayexpress/E-MTAB-6043	Gene filtering	doi:10.6084/m9.figshare.5350321.v5	figshare	doi:10.6084/m9.figshare.5350321.v5	https://doi.org/10.6084/m9.figshare.5350321.v5	non-small cell lung carcinoma
GSE10445	Batch effect removal	GSM258046	Sample 1072	E-MTAB-6043	ArrayExpress	E-MTAB-6043	http://identifiers.org/arrayexpress/E-MTAB-6043	Gene filtering	doi:10.6084/m9.figshare.5350321.v5	figshare	doi:10.6084/m9.figshare.5350321.v5	https://doi.org/10.6084/m9.figshare.5350321.v5	non-small cell lung carcinoma
GSE31210	Batch effect removal	GSM773669	Sample 850	E-MTAB-6043	ArrayExpress	E-MTAB-6043	http://identifiers.org/arrayexpress/E-MTAB-6043	Gene filtering	doi:10.6084/m9.figshare.5350321.v5	figshare	doi:10.6084/m9.figshare.5350321.v5	https://doi.org/10.6084/m9.figshare.5350321.v5	non-small cell lung carcinoma
GSE10445	Batch effect removal	GSM257957	Sample 1059	E-MTAB-6043	ArrayExpress	E-MTAB-6043	http://identifiers.org/arrayexpress/E-MTAB-6043	Gene filtering	doi:10.6084/m9.figshare.5350321.v5	figshare	doi:10.6084/m9.figshare.5350321.v5	https://doi.org/10.6084/m9.figshare.5350321.v5	non-small cell lung carcinoma
GSE50081	Batch effect removal	GSM1213727	Sample 587	E-MTAB-6043	ArrayExpress	E-MTAB-6043	http://identifiers.org/arrayexpress/E-MTAB-6043	Gene filtering	doi:10.6084/m9.figshare.5350321.v5	figshare	doi:10.6084/m9.figshare.5350321.v5	https://doi.org/10.6084/m9.figshare.5350321.v5	non-small cell lung carcinoma
GSE33356	Batch effect removal	GSM494618	Sample 63	E-MTAB-6043	ArrayExpress	E-MTAB-6043	http://identifiers.org/arrayexpress/E-MTAB-6043	Gene filtering	doi:10.6084/m9.figshare.5350321.v5	figshare	doi:10.6084/m9.figshare.5350321.v5	https://doi.org/10.6084/m9.figshare.5350321.v5	normal
GSE31210	Batch effect removal	GSM773557	Sample 832	E-MTAB-6043	ArrayExpress	E-MTAB-6043	http://identifiers.org/arrayexpress/E-MTAB-6043	Gene filtering	doi:10.6084/m9.figshare.5350321.v5	figshare	doi:10.6084/m9.figshare.5350321.v5	https://doi.org/10.6084/m9.figshare.5350321.v5	non-small cell lung carcinoma
GSE33356	Batch effect removal	GSM494562	Sample 7	E-MTAB-6043	ArrayExpress	E-MTAB-6043	http://identifiers.org/arrayexpress/E-MTAB-6043	Gene filtering	doi:10.6084/m9.figshare.5350321.v5	figshare	doi:10.6084/m9.figshare.5350321.v5	https://doi.org/10.6084/m9.figshare.5350321.v5	non-small cell lung carcinoma
GSE31210	Batch effect removal	GSM773549	Sample 916	E-MTAB-6043	ArrayExpress	E-MTAB-6043	http://identifiers.org/arrayexpress/E-MTAB-6043	Gene filtering	doi:10.6084/m9.figshare.5350321.v5	figshare	doi:10.6084/m9.figshare.5350321.v5	https://doi.org/10.6084/m9.figshare.5350321.v5	non-small cell lung carcinoma
GSE50081	Batch effect removal	GSM1213706	Sample 566	E-MTAB-6043	ArrayExpress	E-MTAB-6043	http://identifiers.org/arrayexpress/E-MTAB-6043	Gene filtering	doi:10.6084/m9.figshare.5350321.v5	figshare	doi:10.6084/m9.figshare.5350321.v5	https://doi.org/10.6084/m9.figshare.5350321.v5	non-small cell lung carcinoma
GSE10445	Batch effect removal	GSM257978	Sample 1061	E-MTAB-6043	ArrayExpress	E-MTAB-6043	http://identifiers.org/arrayexpress/E-MTAB-6043	Gene filtering	doi:10.6084/m9.figshare.5350321.v5	figshare	doi:10.6084/m9.figshare.5350321.v5	https://doi.org/10.6084/m9.figshare.5350321.v5	non-small cell lung carcinoma
GSE31210	Batch effect removal	GSM773563	Sample 829	E-MTAB-6043	ArrayExpress	E-MTAB-6043	http://identifiers.org/arrayexpress/E-MTAB-6043	Gene filtering	doi:10.6084/m9.figshare.5350321.v5	figshare	doi:10.6084/m9.figshare.5350321.v5	https://doi.org/10.6084/m9.figshare.5350321.v5	non-small cell lung carcinoma
GSE31210	Batch effect removal	GSM773692	Sample 778	E-MTAB-6043	ArrayExpress	E-MTAB-6043	http://identifiers.org/arrayexpress/E-MTAB-6043	Gene filtering	doi:10.6084/m9.figshare.5350321.v5	figshare	doi:10.6084/m9.figshare.5350321.v5	https://doi.org/10.6084/m9.figshare.5350321.v5	non-small cell lung carcinoma
GSE31210	Batch effect removal	GSM773678	Sample 902	E-MTAB-6043	ArrayExpress	E-MTAB-6043	http://identifiers.org/arrayexpress/E-MTAB-6043	Gene filtering	doi:10.6084/m9.figshare.5350321.v5	figshare	doi:10.6084/m9.figshare.5350321.v5	https://doi.org/10.6084/m9.figshare.5350321.v5	non-small cell lung carcinoma
GSE31210	Batch effect removal	GSM773675	Sample 791	E-MTAB-6043	ArrayExpress	E-MTAB-6043	http://identifiers.org/arrayexpress/E-MTAB-6043	Gene filtering	doi:10.6084/m9.figshare.5350321.v5	figshare	doi:10.6084/m9.figshare.5350321.v5	https://doi.org/10.6084/m9.figshare.5350321.v5	non-small cell lung carcinoma
GSE31210	Batch effect removal	GSM773748	Sample 773	E-MTAB-6043	ArrayExpress	E-MTAB-6043	http://identifiers.org/arrayexpress/E-MTAB-6043	Gene filtering	doi:10.6084/m9.figshare.5350321.v5	figshare	doi:10.6084/m9.figshare.5350321.v5	https://doi.org/10.6084/m9.figshare.5350321.v5	non-small cell lung carcinoma
GSE31210	Batch effect removal	GSM773726	Sample 767	E-MTAB-6043	ArrayExpress	E-MTAB-6043	http://identifiers.org/arrayexpress/E-MTAB-6043	Gene filtering	doi:10.6084/m9.figshare.5350321.v5	figshare	doi:10.6084/m9.figshare.5350321.v5	https://doi.org/10.6084/m9.figshare.5350321.v5	non-small cell lung carcinoma
GSE10445	Batch effect removal	GSM258076	Sample 1087	E-MTAB-6043	ArrayExpress	E-MTAB-6043	http://identifiers.org/arrayexpress/E-MTAB-6043	Gene filtering	doi:10.6084/m9.figshare.5350321.v5	figshare	doi:10.6084/m9.figshare.5350321.v5	https://doi.org/10.6084/m9.figshare.5350321.v5	non-small cell lung carcinoma
GSE33356	Batch effect removal	GSM494583	Sample 28	E-MTAB-6043	ArrayExpress	E-MTAB-6043	http://identifiers.org/arrayexpress/E-MTAB-6043	Gene filtering	doi:10.6084/m9.figshare.5350321.v5	figshare	doi:10.6084/m9.figshare.5350321.v5	https://doi.org/10.6084/m9.figshare.5350321.v5	non-small cell lung carcinoma
GSE10445	Batch effect removal	GSM258899	Sample 1092	E-MTAB-6043	ArrayExpress	E-MTAB-6043	http://identifiers.org/arrayexpress/E-MTAB-6043	Gene filtering	doi:10.6084/m9.figshare.5350321.v5	figshare	doi:10.6084/m9.figshare.5350321.v5	https://doi.org/10.6084/m9.figshare.5350321.v5	non-small cell lung carcinoma
GSE10445	Batch effect removal	GSM259422	Sample 1108	E-MTAB-6043	ArrayExpress	E-MTAB-6043	http://identifiers.org/arrayexpress/E-MTAB-6043	Gene filtering	doi:10.6084/m9.figshare.5350321.v5	figshare	doi:10.6084/m9.figshare.5350321.v5	https://doi.org/10.6084/m9.figshare.5350321.v5	non-small cell lung carcinoma
GSE31210	Batch effect removal	GSM773610	Sample 732	E-MTAB-6043	ArrayExpress	E-MTAB-6043	http://identifiers.org/arrayexpress/E-MTAB-6043	Gene filtering	doi:10.6084/m9.figshare.5350321.v5	figshare	doi:10.6084/m9.figshare.5350321.v5	https://doi.org/10.6084/m9.figshare.5350321.v5	non-small cell lung carcinoma
GSE33356	Batch effect removal	GSM494604	Sample 49	E-MTAB-6043	ArrayExpress	E-MTAB-6043	http://identifiers.org/arrayexpress/E-MTAB-6043	Gene filtering	doi:10.6084/m9.figshare.5350321.v5	figshare	doi:10.6084/m9.figshare.5350321.v5	https://doi.org/10.6084/m9.figshare.5350321.v5	non-small cell lung carcinoma
GSE31210	Batch effect removal	GSM773656	Sample 844	E-MTAB-6043	ArrayExpress	E-MTAB-6043	http://identifiers.org/arrayexpress/E-MTAB-6043	Gene filtering	doi:10.6084/m9.figshare.5350321.v5	figshare	doi:10.6084/m9.figshare.5350321.v5	https://doi.org/10.6084/m9.figshare.5350321.v5	non-small cell lung carcinoma
GSE31210	Batch effect removal	GSM773756	Sample 804	E-MTAB-6043	ArrayExpress	E-MTAB-6043	http://identifiers.org/arrayexpress/E-MTAB-6043	Gene filtering	doi:10.6084/m9.figshare.5350321.v5	figshare	doi:10.6084/m9.figshare.5350321.v5	https://doi.org/10.6084/m9.figshare.5350321.v5	non-small cell lung carcinoma
GSE10445	Batch effect removal	GSM258043	Sample 1069	E-MTAB-6043	ArrayExpress	E-MTAB-6043	http://identifiers.org/arrayexpress/E-MTAB-6043	Gene filtering	doi:10.6084/m9.figshare.5350321.v5	figshare	doi:10.6084/m9.figshare.5350321.v5	https://doi.org/10.6084/m9.figshare.5350321.v5	non-small cell lung carcinoma
GSE31210	Batch effect removal	GSM773614	Sample 849	E-MTAB-6043	ArrayExpress	E-MTAB-6043	http://identifiers.org/arrayexpress/E-MTAB-6043	Gene filtering	doi:10.6084/m9.figshare.5350321.v5	figshare	doi:10.6084/m9.figshare.5350321.v5	https://doi.org/10.6084/m9.figshare.5350321.v5	non-small cell lung carcinoma
GSE31210	Batch effect removal	GSM773571	Sample 848	E-MTAB-6043	ArrayExpress	E-MTAB-6043	http://identifiers.org/arrayexpress/E-MTAB-6043	Gene filtering	doi:10.6084/m9.figshare.5350321.v5	figshare	doi:10.6084/m9.figshare.5350321.v5	https://doi.org/10.6084/m9.figshare.5350321.v5	non-small cell lung carcinoma
GSE31210	Batch effect removal	GSM773660	Sample 787	E-MTAB-6043	ArrayExpress	E-MTAB-6043	http://identifiers.org/arrayexpress/E-MTAB-6043	Gene filtering	doi:10.6084/m9.figshare.5350321.v5	figshare	doi:10.6084/m9.figshare.5350321.v5	https://doi.org/10.6084/m9.figshare.5350321.v5	non-small cell lung carcinoma
GSE31210	Batch effect removal	GSM773616	Sample 758	E-MTAB-6043	ArrayExpress	E-MTAB-6043	http://identifiers.org/arrayexpress/E-MTAB-6043	Gene filtering	doi:10.6084/m9.figshare.5350321.v5	figshare	doi:10.6084/m9.figshare.5350321.v5	https://doi.org/10.6084/m9.figshare.5350321.v5	non-small cell lung carcinoma
GSE31210	Batch effect removal	GSM773604	Sample 754	E-MTAB-6043	ArrayExpress	E-MTAB-6043	http://identifiers.org/arrayexpress/E-MTAB-6043	Gene filtering	doi:10.6084/m9.figshare.5350321.v5	figshare	doi:10.6084/m9.figshare.5350321.v5	https://doi.org/10.6084/m9.figshare.5350321.v5	non-small cell lung carcinoma
GSE10445	Batch effect removal	GSM258904	Sample 1097	E-MTAB-6043	ArrayExpress	E-MTAB-6043	http://identifiers.org/arrayexpress/E-MTAB-6043	Gene filtering	doi:10.6084/m9.figshare.5350321.v5	figshare	doi:10.6084/m9.figshare.5350321.v5	https://doi.org/10.6084/m9.figshare.5350321.v5	non-small cell lung carcinoma
GSE31210	Batch effect removal	GSM773732	Sample 802	E-MTAB-6043	ArrayExpress	E-MTAB-6043	http://identifiers.org/arrayexpress/E-MTAB-6043	Gene filtering	doi:10.6084/m9.figshare.5350321.v5	figshare	doi:10.6084/m9.figshare.5350321.v5	https://doi.org/10.6084/m9.figshare.5350321.v5	non-small cell lung carcinoma
GSE31210	Batch effect removal	GSM773595	Sample 813	E-MTAB-6043	ArrayExpress	E-MTAB-6043	http://identifiers.org/arrayexpress/E-MTAB-6043	Gene filtering	doi:10.6084/m9.figshare.5350321.v5	figshare	doi:10.6084/m9.figshare.5350321.v5	https://doi.org/10.6084/m9.figshare.5350321.v5	non-small cell lung carcinoma
GSE33356	Batch effect removal	GSM494628	Sample 73	E-MTAB-6043	ArrayExpress	E-MTAB-6043	http://identifiers.org/arrayexpress/E-MTAB-6043	Gene filtering	doi:10.6084/m9.figshare.5350321.v5	figshare	doi:10.6084/m9.figshare.5350321.v5	https://doi.org/10.6084/m9.figshare.5350321.v5	normal
GSE33356	Batch effect removal	GSM494603	Sample 48	E-MTAB-6043	ArrayExpress	E-MTAB-6043	http://identifiers.org/arrayexpress/E-MTAB-6043	Gene filtering	doi:10.6084/m9.figshare.5350321.v5	figshare	doi:10.6084/m9.figshare.5350321.v5	https://doi.org/10.6084/m9.figshare.5350321.v5	non-small cell lung carcinoma
GSE10445	Batch effect removal	GSM258054	Sample 1076	E-MTAB-6043	ArrayExpress	E-MTAB-6043	http://identifiers.org/arrayexpress/E-MTAB-6043	Gene filtering	doi:10.6084/m9.figshare.5350321.v5	figshare	doi:10.6084/m9.figshare.5350321.v5	https://doi.org/10.6084/m9.figshare.5350321.v5	non-small cell lung carcinoma
GSE33356	Batch effect removal	GSM494612	Sample 57	E-MTAB-6043	ArrayExpress	E-MTAB-6043	http://identifiers.org/arrayexpress/E-MTAB-6043	Gene filtering	doi:10.6084/m9.figshare.5350321.v5	figshare	doi:10.6084/m9.figshare.5350321.v5	https://doi.org/10.6084/m9.figshare.5350321.v5	non-small cell lung carcinoma
GSE50081	Batch effect removal	GSM1213808	Sample 668	E-MTAB-6043	ArrayExpress	E-MTAB-6043	http://identifiers.org/arrayexpress/E-MTAB-6043	Gene filtering	doi:10.6084/m9.figshare.5350321.v5	figshare	doi:10.6084/m9.figshare.5350321.v5	https://doi.org/10.6084/m9.figshare.5350321.v5	non-small cell lung carcinoma
GSE33356	Batch effect removal	GSM494643	Sample 88	E-MTAB-6043	ArrayExpress	E-MTAB-6043	http://identifiers.org/arrayexpress/E-MTAB-6043	Gene filtering	doi:10.6084/m9.figshare.5350321.v5	figshare	doi:10.6084/m9.figshare.5350321.v5	https://doi.org/10.6084/m9.figshare.5350321.v5	normal
GSE31210	Batch effect removal	GSM773697	Sample 833	E-MTAB-6043	ArrayExpress	E-MTAB-6043	http://identifiers.org/arrayexpress/E-MTAB-6043	Gene filtering	doi:10.6084/m9.figshare.5350321.v5	figshare	doi:10.6084/m9.figshare.5350321.v5	https://doi.org/10.6084/m9.figshare.5350321.v5	non-small cell lung carcinoma
GSE31210	Batch effect removal	GSM773562	Sample 749	E-MTAB-6043	ArrayExpress	E-MTAB-6043	http://identifiers.org/arrayexpress/E-MTAB-6043	Gene filtering	doi:10.6084/m9.figshare.5350321.v5	figshare	doi:10.6084/m9.figshare.5350321.v5	https://doi.org/10.6084/m9.figshare.5350321.v5	non-small cell lung carcinoma
GSE33356	Batch effect removal	GSM494654	Sample 99	E-MTAB-6043	ArrayExpress	E-MTAB-6043	http://identifiers.org/arrayexpress/E-MTAB-6043	Gene filtering	doi:10.6084/m9.figshare.5350321.v5	figshare	doi:10.6084/m9.figshare.5350321.v5	https://doi.org/10.6084/m9.figshare.5350321.v5	normal
GSE31210	Batch effect removal	GSM773731	Sample 785	E-MTAB-6043	ArrayExpress	E-MTAB-6043	http://identifiers.org/arrayexpress/E-MTAB-6043	Gene filtering	doi:10.6084/m9.figshare.5350321.v5	figshare	doi:10.6084/m9.figshare.5350321.v5	https://doi.org/10.6084/m9.figshare.5350321.v5	non-small cell lung carcinoma
GSE33356	Batch effect removal	GSM494622	Sample 67	E-MTAB-6043	ArrayExpress	E-MTAB-6043	http://identifiers.org/arrayexpress/E-MTAB-6043	Gene filtering	doi:10.6084/m9.figshare.5350321.v5	figshare	doi:10.6084/m9.figshare.5350321.v5	https://doi.org/10.6084/m9.figshare.5350321.v5	normal
GSE31210	Batch effect removal	GSM773676	Sample 711	E-MTAB-6043	ArrayExpress	E-MTAB-6043	http://identifiers.org/arrayexpress/E-MTAB-6043	Gene filtering	doi:10.6084/m9.figshare.5350321.v5	figshare	doi:10.6084/m9.figshare.5350321.v5	https://doi.org/10.6084/m9.figshare.5350321.v5	non-small cell lung carcinoma
GSE31210	Batch effect removal	GSM773542	Sample 738	E-MTAB-6043	ArrayExpress	E-MTAB-6043	http://identifiers.org/arrayexpress/E-MTAB-6043	Gene filtering	doi:10.6084/m9.figshare.5350321.v5	figshare	doi:10.6084/m9.figshare.5350321.v5	https://doi.org/10.6084/m9.figshare.5350321.v5	non-small cell lung carcinoma
GSE10445	Batch effect removal	GSM257790	Sample 1052	E-MTAB-6043	ArrayExpress	E-MTAB-6043	http://identifiers.org/arrayexpress/E-MTAB-6043	Gene filtering	doi:10.6084/m9.figshare.5350321.v5	figshare	doi:10.6084/m9.figshare.5350321.v5	https://doi.org/10.6084/m9.figshare.5350321.v5	non-small cell lung carcinoma
GSE31210	Batch effect removal	GSM773770	Sample 735	E-MTAB-6043	ArrayExpress	E-MTAB-6043	http://identifiers.org/arrayexpress/E-MTAB-6043	Gene filtering	doi:10.6084/m9.figshare.5350321.v5	figshare	doi:10.6084/m9.figshare.5350321.v5	https://doi.org/10.6084/m9.figshare.5350321.v5	normal
GSE50081	Batch effect removal	GSM1213747	Sample 607	E-MTAB-6043	ArrayExpress	E-MTAB-6043	http://identifiers.org/arrayexpress/E-MTAB-6043	Gene filtering	doi:10.6084/m9.figshare.5350321.v5	figshare	doi:10.6084/m9.figshare.5350321.v5	https://doi.org/10.6084/m9.figshare.5350321.v5	non-small cell lung carcinoma
GSE31210	Batch effect removal	GSM773740	Sample 745	E-MTAB-6043	ArrayExpress	E-MTAB-6043	http://identifiers.org/arrayexpress/E-MTAB-6043	Gene filtering	doi:10.6084/m9.figshare.5350321.v5	figshare	doi:10.6084/m9.figshare.5350321.v5	https://doi.org/10.6084/m9.figshare.5350321.v5	non-small cell lung carcinoma
GSE33356	Batch effect removal	GSM494672	Sample 117	E-MTAB-6043	ArrayExpress	E-MTAB-6043	http://identifiers.org/arrayexpress/E-MTAB-6043	Gene filtering	doi:10.6084/m9.figshare.5350321.v5	figshare	doi:10.6084/m9.figshare.5350321.v5	https://doi.org/10.6084/m9.figshare.5350321.v5	normal
GSE31210	Batch effect removal	GSM773769	Sample 925	E-MTAB-6043	ArrayExpress	E-MTAB-6043	http://identifiers.org/arrayexpress/E-MTAB-6043	Gene filtering	doi:10.6084/m9.figshare.5350321.v5	figshare	doi:10.6084/m9.figshare.5350321.v5	https://doi.org/10.6084/m9.figshare.5350321.v5	normal
GSE31210	Batch effect removal	GSM773626	Sample 859	E-MTAB-6043	ArrayExpress	E-MTAB-6043	http://identifiers.org/arrayexpress/E-MTAB-6043	Gene filtering	doi:10.6084/m9.figshare.5350321.v5	figshare	doi:10.6084/m9.figshare.5350321.v5	https://doi.org/10.6084/m9.figshare.5350321.v5	non-small cell lung carcinoma
GSE31210	Batch effect removal	GSM773746	Sample 781	E-MTAB-6043	ArrayExpress	E-MTAB-6043	http://identifiers.org/arrayexpress/E-MTAB-6043	Gene filtering	doi:10.6084/m9.figshare.5350321.v5	figshare	doi:10.6084/m9.figshare.5350321.v5	https://doi.org/10.6084/m9.figshare.5350321.v5	non-small cell lung carcinoma
GSE33356	Batch effect removal	GSM494602	Sample 47	E-MTAB-6043	ArrayExpress	E-MTAB-6043	http://identifiers.org/arrayexpress/E-MTAB-6043	Gene filtering	doi:10.6084/m9.figshare.5350321.v5	figshare	doi:10.6084/m9.figshare.5350321.v5	https://doi.org/10.6084/m9.figshare.5350321.v5	non-small cell lung carcinoma
GSE10445	Batch effect removal	GSM258074	Sample 1086	E-MTAB-6043	ArrayExpress	E-MTAB-6043	http://identifiers.org/arrayexpress/E-MTAB-6043	Gene filtering	doi:10.6084/m9.figshare.5350321.v5	figshare	doi:10.6084/m9.figshare.5350321.v5	https://doi.org/10.6084/m9.figshare.5350321.v5	non-small cell lung carcinoma
GSE31210	Batch effect removal	GSM773540	Sample 845	E-MTAB-6043	ArrayExpress	E-MTAB-6043	http://identifiers.org/arrayexpress/E-MTAB-6043	Gene filtering	doi:10.6084/m9.figshare.5350321.v5	figshare	doi:10.6084/m9.figshare.5350321.v5	https://doi.org/10.6084/m9.figshare.5350321.v5	non-small cell lung carcinoma
GSE33356	Batch effect removal	GSM494658	Sample 103	E-MTAB-6043	ArrayExpress	E-MTAB-6043	http://identifiers.org/arrayexpress/E-MTAB-6043	Gene filtering	doi:10.6084/m9.figshare.5350321.v5	figshare	doi:10.6084/m9.figshare.5350321.v5	https://doi.org/10.6084/m9.figshare.5350321.v5	normal
GSE10445	Batch effect removal	GSM258037	Sample 1067	E-MTAB-6043	ArrayExpress	E-MTAB-6043	http://identifiers.org/arrayexpress/E-MTAB-6043	Gene filtering	doi:10.6084/m9.figshare.5350321.v5	figshare	doi:10.6084/m9.figshare.5350321.v5	https://doi.org/10.6084/m9.figshare.5350321.v5	non-small cell lung carcinoma
GSE31210	Batch effect removal	GSM773650	Sample 764	E-MTAB-6043	ArrayExpress	E-MTAB-6043	http://identifiers.org/arrayexpress/E-MTAB-6043	Gene filtering	doi:10.6084/m9.figshare.5350321.v5	figshare	doi:10.6084/m9.figshare.5350321.v5	https://doi.org/10.6084/m9.figshare.5350321.v5	non-small cell lung carcinoma
GSE33356	Batch effect removal	GSM494624	Sample 69	E-MTAB-6043	ArrayExpress	E-MTAB-6043	http://identifiers.org/arrayexpress/E-MTAB-6043	Gene filtering	doi:10.6084/m9.figshare.5350321.v5	figshare	doi:10.6084/m9.figshare.5350321.v5	https://doi.org/10.6084/m9.figshare.5350321.v5	normal
GSE31210	Batch effect removal	GSM773590	Sample 784	E-MTAB-6043	ArrayExpress	E-MTAB-6043	http://identifiers.org/arrayexpress/E-MTAB-6043	Gene filtering	doi:10.6084/m9.figshare.5350321.v5	figshare	doi:10.6084/m9.figshare.5350321.v5	https://doi.org/10.6084/m9.figshare.5350321.v5	non-small cell lung carcinoma
GSE50081	Batch effect removal	GSM1213685	Sample 545	E-MTAB-6043	ArrayExpress	E-MTAB-6043	http://identifiers.org/arrayexpress/E-MTAB-6043	Gene filtering	doi:10.6084/m9.figshare.5350321.v5	figshare	doi:10.6084/m9.figshare.5350321.v5	https://doi.org/10.6084/m9.figshare.5350321.v5	non-small cell lung carcinoma
GSE33356	Batch effect removal	GSM494662	Sample 107	E-MTAB-6043	ArrayExpress	E-MTAB-6043	http://identifiers.org/arrayexpress/E-MTAB-6043	Gene filtering	doi:10.6084/m9.figshare.5350321.v5	figshare	doi:10.6084/m9.figshare.5350321.v5	https://doi.org/10.6084/m9.figshare.5350321.v5	normal
GSE10445	Batch effect removal	GSM257807	Sample 1056	E-MTAB-6043	ArrayExpress	E-MTAB-6043	http://identifiers.org/arrayexpress/E-MTAB-6043	Gene filtering	doi:10.6084/m9.figshare.5350321.v5	figshare	doi:10.6084/m9.figshare.5350321.v5	https://doi.org/10.6084/m9.figshare.5350321.v5	non-small cell lung carcinoma
GSE33356	Batch effect removal	GSM494564	Sample 9	E-MTAB-6043	ArrayExpress	E-MTAB-6043	http://identifiers.org/arrayexpress/E-MTAB-6043	Gene filtering	doi:10.6084/m9.figshare.5350321.v5	figshare	doi:10.6084/m9.figshare.5350321.v5	https://doi.org/10.6084/m9.figshare.5350321.v5	non-small cell lung carcinoma
GSE31210	Batch effect removal	GSM773707	Sample 720	E-MTAB-6043	ArrayExpress	E-MTAB-6043	http://identifiers.org/arrayexpress/E-MTAB-6043	Gene filtering	doi:10.6084/m9.figshare.5350321.v5	figshare	doi:10.6084/m9.figshare.5350321.v5	https://doi.org/10.6084/m9.figshare.5350321.v5	non-small cell lung carcinoma
GSE33356	Batch effect removal	GSM494556	Sample 1	E-MTAB-6043	ArrayExpress	E-MTAB-6043	http://identifiers.org/arrayexpress/E-MTAB-6043	Gene filtering	doi:10.6084/m9.figshare.5350321.v5	figshare	doi:10.6084/m9.figshare.5350321.v5	https://doi.org/10.6084/m9.figshare.5350321.v5	non-small cell lung carcinoma
GSE33356	Batch effect removal	GSM494631	Sample 76	E-MTAB-6043	ArrayExpress	E-MTAB-6043	http://identifiers.org/arrayexpress/E-MTAB-6043	Gene filtering	doi:10.6084/m9.figshare.5350321.v5	figshare	doi:10.6084/m9.figshare.5350321.v5	https://doi.org/10.6084/m9.figshare.5350321.v5	normal
GSE31210	Batch effect removal	GSM773719	Sample 776	E-MTAB-6043	ArrayExpress	E-MTAB-6043	http://identifiers.org/arrayexpress/E-MTAB-6043	Gene filtering	doi:10.6084/m9.figshare.5350321.v5	figshare	doi:10.6084/m9.figshare.5350321.v5	https://doi.org/10.6084/m9.figshare.5350321.v5	non-small cell lung carcinoma
GSE31210	Batch effect removal	GSM773661	Sample 945	E-MTAB-6043	ArrayExpress	E-MTAB-6043	http://identifiers.org/arrayexpress/E-MTAB-6043	Gene filtering	doi:10.6084/m9.figshare.5350321.v5	figshare	doi:10.6084/m9.figshare.5350321.v5	https://doi.org/10.6084/m9.figshare.5350321.v5	non-small cell lung carcinoma
GSE31210	Batch effect removal	GSM773709	Sample 831	E-MTAB-6043	ArrayExpress	E-MTAB-6043	http://identifiers.org/arrayexpress/E-MTAB-6043	Gene filtering	doi:10.6084/m9.figshare.5350321.v5	figshare	doi:10.6084/m9.figshare.5350321.v5	https://doi.org/10.6084/m9.figshare.5350321.v5	non-small cell lung carcinoma
GSE10445	Batch effect removal	GSM258052	Sample 1075	E-MTAB-6043	ArrayExpress	E-MTAB-6043	http://identifiers.org/arrayexpress/E-MTAB-6043	Gene filtering	doi:10.6084/m9.figshare.5350321.v5	figshare	doi:10.6084/m9.figshare.5350321.v5	https://doi.org/10.6084/m9.figshare.5350321.v5	non-small cell lung carcinoma
GSE33356	Batch effect removal	GSM494598	Sample 43	E-MTAB-6043	ArrayExpress	E-MTAB-6043	http://identifiers.org/arrayexpress/E-MTAB-6043	Gene filtering	doi:10.6084/m9.figshare.5350321.v5	figshare	doi:10.6084/m9.figshare.5350321.v5	https://doi.org/10.6084/m9.figshare.5350321.v5	non-small cell lung carcinoma
GSE33356	Batch effect removal	GSM494649	Sample 94	E-MTAB-6043	ArrayExpress	E-MTAB-6043	http://identifiers.org/arrayexpress/E-MTAB-6043	Gene filtering	doi:10.6084/m9.figshare.5350321.v5	figshare	doi:10.6084/m9.figshare.5350321.v5	https://doi.org/10.6084/m9.figshare.5350321.v5	normal
GSE10445	Batch effect removal	GSM259401	Sample 1102	E-MTAB-6043	ArrayExpress	E-MTAB-6043	http://identifiers.org/arrayexpress/E-MTAB-6043	Gene filtering	doi:10.6084/m9.figshare.5350321.v5	figshare	doi:10.6084/m9.figshare.5350321.v5	https://doi.org/10.6084/m9.figshare.5350321.v5	non-small cell lung carcinoma
GSE10445	Batch effect removal	GSM257975	Sample 1060	E-MTAB-6043	ArrayExpress	E-MTAB-6043	http://identifiers.org/arrayexpress/E-MTAB-6043	Gene filtering	doi:10.6084/m9.figshare.5350321.v5	figshare	doi:10.6084/m9.figshare.5350321.v5	https://doi.org/10.6084/m9.figshare.5350321.v5	non-small cell lung carcinoma
GSE50081	Batch effect removal	GSM1213794	Sample 654	E-MTAB-6043	ArrayExpress	E-MTAB-6043	http://identifiers.org/arrayexpress/E-MTAB-6043	Gene filtering	doi:10.6084/m9.figshare.5350321.v5	figshare	doi:10.6084/m9.figshare.5350321.v5	https://doi.org/10.6084/m9.figshare.5350321.v5	non-small cell lung carcinoma
GSE33356	Batch effect removal	GSM494613	Sample 58	E-MTAB-6043	ArrayExpress	E-MTAB-6043	http://identifiers.org/arrayexpress/E-MTAB-6043	Gene filtering	doi:10.6084/m9.figshare.5350321.v5	figshare	doi:10.6084/m9.figshare.5350321.v5	https://doi.org/10.6084/m9.figshare.5350321.v5	non-small cell lung carcinoma
GSE31210	Batch effect removal	GSM773636	Sample 863	E-MTAB-6043	ArrayExpress	E-MTAB-6043	http://identifiers.org/arrayexpress/E-MTAB-6043	Gene filtering	doi:10.6084/m9.figshare.5350321.v5	figshare	doi:10.6084/m9.figshare.5350321.v5	https://doi.org/10.6084/m9.figshare.5350321.v5	non-small cell lung carcinoma
GSE10445	Batch effect removal	GSM258038	Sample 1068	E-MTAB-6043	ArrayExpress	E-MTAB-6043	http://identifiers.org/arrayexpress/E-MTAB-6043	Gene filtering	doi:10.6084/m9.figshare.5350321.v5	figshare	doi:10.6084/m9.figshare.5350321.v5	https://doi.org/10.6084/m9.figshare.5350321.v5	non-small cell lung carcinoma
GSE50081	Batch effect removal	GSM1213799	Sample 659	E-MTAB-6043	ArrayExpress	E-MTAB-6043	http://identifiers.org/arrayexpress/E-MTAB-6043	Gene filtering	doi:10.6084/m9.figshare.5350321.v5	figshare	doi:10.6084/m9.figshare.5350321.v5	https://doi.org/10.6084/m9.figshare.5350321.v5	non-small cell lung carcinoma
GSE31210	Batch effect removal	GSM773593	Sample 783	E-MTAB-6043	ArrayExpress	E-MTAB-6043	http://identifiers.org/arrayexpress/E-MTAB-6043	Gene filtering	doi:10.6084/m9.figshare.5350321.v5	figshare	doi:10.6084/m9.figshare.5350321.v5	https://doi.org/10.6084/m9.figshare.5350321.v5	non-small cell lung carcinoma
GSE31210	Batch effect removal	GSM773606	Sample 725	E-MTAB-6043	ArrayExpress	E-MTAB-6043	http://identifiers.org/arrayexpress/E-MTAB-6043	Gene filtering	doi:10.6084/m9.figshare.5350321.v5	figshare	doi:10.6084/m9.figshare.5350321.v5	https://doi.org/10.6084/m9.figshare.5350321.v5	non-small cell lung carcinoma
GSE10445	Batch effect removal	GSM257979	Sample 1062	E-MTAB-6043	ArrayExpress	E-MTAB-6043	http://identifiers.org/arrayexpress/E-MTAB-6043	Gene filtering	doi:10.6084/m9.figshare.5350321.v5	figshare	doi:10.6084/m9.figshare.5350321.v5	https://doi.org/10.6084/m9.figshare.5350321.v5	non-small cell lung carcinoma
GSE33356	Batch effect removal	GSM494589	Sample 34	E-MTAB-6043	ArrayExpress	E-MTAB-6043	http://identifiers.org/arrayexpress/E-MTAB-6043	Gene filtering	doi:10.6084/m9.figshare.5350321.v5	figshare	doi:10.6084/m9.figshare.5350321.v5	https://doi.org/10.6084/m9.figshare.5350321.v5	non-small cell lung carcinoma
GSE31210	Batch effect removal	GSM773659	Sample 895	E-MTAB-6043	ArrayExpress	E-MTAB-6043	http://identifiers.org/arrayexpress/E-MTAB-6043	Gene filtering	doi:10.6084/m9.figshare.5350321.v5	figshare	doi:10.6084/m9.figshare.5350321.v5	https://doi.org/10.6084/m9.figshare.5350321.v5	non-small cell lung carcinoma
GSE50081	Batch effect removal	GSM1213743	Sample 603	E-MTAB-6043	ArrayExpress	E-MTAB-6043	http://identifiers.org/arrayexpress/E-MTAB-6043	Gene filtering	doi:10.6084/m9.figshare.5350321.v5	figshare	doi:10.6084/m9.figshare.5350321.v5	https://doi.org/10.6084/m9.figshare.5350321.v5	non-small cell lung carcinoma
GSE31210	Batch effect removal	GSM773658	Sample 814	E-MTAB-6043	ArrayExpress	E-MTAB-6043	http://identifiers.org/arrayexpress/E-MTAB-6043	Gene filtering	doi:10.6084/m9.figshare.5350321.v5	figshare	doi:10.6084/m9.figshare.5350321.v5	https://doi.org/10.6084/m9.figshare.5350321.v5	non-small cell lung carcinoma
GSE50081	Batch effect removal	GSM1213759	Sample 619	E-MTAB-6043	ArrayExpress	E-MTAB-6043	http://identifiers.org/arrayexpress/E-MTAB-6043	Gene filtering	doi:10.6084/m9.figshare.5350321.v5	figshare	doi:10.6084/m9.figshare.5350321.v5	https://doi.org/10.6084/m9.figshare.5350321.v5	non-small cell lung carcinoma
GSE10445	Batch effect removal	GSM257809	Sample 1057	E-MTAB-6043	ArrayExpress	E-MTAB-6043	http://identifiers.org/arrayexpress/E-MTAB-6043	Gene filtering	doi:10.6084/m9.figshare.5350321.v5	figshare	doi:10.6084/m9.figshare.5350321.v5	https://doi.org/10.6084/m9.figshare.5350321.v5	non-small cell lung carcinoma
GSE31210	Batch effect removal	GSM773728	Sample 748	E-MTAB-6043	ArrayExpress	E-MTAB-6043	http://identifiers.org/arrayexpress/E-MTAB-6043	Gene filtering	doi:10.6084/m9.figshare.5350321.v5	figshare	doi:10.6084/m9.figshare.5350321.v5	https://doi.org/10.6084/m9.figshare.5350321.v5	non-small cell lung carcinoma
GSE50081	Batch effect removal	GSM1213707	Sample 567	E-MTAB-6043	ArrayExpress	E-MTAB-6043	http://identifiers.org/arrayexpress/E-MTAB-6043	Gene filtering	doi:10.6084/m9.figshare.5350321.v5	figshare	doi:10.6084/m9.figshare.5350321.v5	https://doi.org/10.6084/m9.figshare.5350321.v5	non-small cell lung carcinoma
GSE33356	Batch effect removal	GSM494571	Sample 16	E-MTAB-6043	ArrayExpress	E-MTAB-6043	http://identifiers.org/arrayexpress/E-MTAB-6043	Gene filtering	doi:10.6084/m9.figshare.5350321.v5	figshare	doi:10.6084/m9.figshare.5350321.v5	https://doi.org/10.6084/m9.figshare.5350321.v5	non-small cell lung carcinoma
GSE33356	Batch effect removal	GSM494591	Sample 36	E-MTAB-6043	ArrayExpress	E-MTAB-6043	http://identifiers.org/arrayexpress/E-MTAB-6043	Gene filtering	doi:10.6084/m9.figshare.5350321.v5	figshare	doi:10.6084/m9.figshare.5350321.v5	https://doi.org/10.6084/m9.figshare.5350321.v5	non-small cell lung carcinoma
GSE10445	Batch effect removal	GSM258060	Sample 1080	E-MTAB-6043	ArrayExpress	E-MTAB-6043	http://identifiers.org/arrayexpress/E-MTAB-6043	Gene filtering	doi:10.6084/m9.figshare.5350321.v5	figshare	doi:10.6084/m9.figshare.5350321.v5	https://doi.org/10.6084/m9.figshare.5350321.v5	non-small cell lung carcinoma
GSE31210	Batch effect removal	GSM773702	Sample 840	E-MTAB-6043	ArrayExpress	E-MTAB-6043	http://identifiers.org/arrayexpress/E-MTAB-6043	Gene filtering	doi:10.6084/m9.figshare.5350321.v5	figshare	doi:10.6084/m9.figshare.5350321.v5	https://doi.org/10.6084/m9.figshare.5350321.v5	non-small cell lung carcinoma
GSE31210	Batch effect removal	GSM773670	Sample 851	E-MTAB-6043	ArrayExpress	E-MTAB-6043	http://identifiers.org/arrayexpress/E-MTAB-6043	Gene filtering	doi:10.6084/m9.figshare.5350321.v5	figshare	doi:10.6084/m9.figshare.5350321.v5	https://doi.org/10.6084/m9.figshare.5350321.v5	non-small cell lung carcinoma
GSE10445	Batch effect removal	GSM258045	Sample 1071	E-MTAB-6043	ArrayExpress	E-MTAB-6043	http://identifiers.org/arrayexpress/E-MTAB-6043	Gene filtering	doi:10.6084/m9.figshare.5350321.v5	figshare	doi:10.6084/m9.figshare.5350321.v5	https://doi.org/10.6084/m9.figshare.5350321.v5	non-small cell lung carcinoma
GSE10445	Batch effect removal	GSM257806	Sample 1055	E-MTAB-6043	ArrayExpress	E-MTAB-6043	http://identifiers.org/arrayexpress/E-MTAB-6043	Gene filtering	doi:10.6084/m9.figshare.5350321.v5	figshare	doi:10.6084/m9.figshare.5350321.v5	https://doi.org/10.6084/m9.figshare.5350321.v5	non-small cell lung carcinoma
GSE31210	Batch effect removal	GSM773597	Sample 828	E-MTAB-6043	ArrayExpress	E-MTAB-6043	http://identifiers.org/arrayexpress/E-MTAB-6043	Gene filtering	doi:10.6084/m9.figshare.5350321.v5	figshare	doi:10.6084/m9.figshare.5350321.v5	https://doi.org/10.6084/m9.figshare.5350321.v5	non-small cell lung carcinoma
GSE33356	Batch effect removal	GSM494558	Sample 3	E-MTAB-6043	ArrayExpress	E-MTAB-6043	http://identifiers.org/arrayexpress/E-MTAB-6043	Gene filtering	doi:10.6084/m9.figshare.5350321.v5	figshare	doi:10.6084/m9.figshare.5350321.v5	https://doi.org/10.6084/m9.figshare.5350321.v5	non-small cell lung carcinoma
GSE33356	Batch effect removal	GSM494614	Sample 59	E-MTAB-6043	ArrayExpress	E-MTAB-6043	http://identifiers.org/arrayexpress/E-MTAB-6043	Gene filtering	doi:10.6084/m9.figshare.5350321.v5	figshare	doi:10.6084/m9.figshare.5350321.v5	https://doi.org/10.6084/m9.figshare.5350321.v5	non-small cell lung carcinoma
GSE31210	Batch effect removal	GSM773742	Sample 734	E-MTAB-6043	ArrayExpress	E-MTAB-6043	http://identifiers.org/arrayexpress/E-MTAB-6043	Gene filtering	doi:10.6084/m9.figshare.5350321.v5	figshare	doi:10.6084/m9.figshare.5350321.v5	https://doi.org/10.6084/m9.figshare.5350321.v5	non-small cell lung carcinoma
GSE50081	Batch effect removal	GSM1213750	Sample 610	E-MTAB-6043	ArrayExpress	E-MTAB-6043	http://identifiers.org/arrayexpress/E-MTAB-6043	Gene filtering	doi:10.6084/m9.figshare.5350321.v5	figshare	doi:10.6084/m9.figshare.5350321.v5	https://doi.org/10.6084/m9.figshare.5350321.v5	non-small cell lung carcinoma
GSE31210	Batch effect removal	GSM773700	Sample 949	E-MTAB-6043	ArrayExpress	E-MTAB-6043	http://identifiers.org/arrayexpress/E-MTAB-6043	Gene filtering	doi:10.6084/m9.figshare.5350321.v5	figshare	doi:10.6084/m9.figshare.5350321.v5	https://doi.org/10.6084/m9.figshare.5350321.v5	non-small cell lung carcinoma
GSE31210	Batch effect removal	GSM773780	Sample 798	E-MTAB-6043	ArrayExpress	E-MTAB-6043	http://identifiers.org/arrayexpress/E-MTAB-6043	Gene filtering	doi:10.6084/m9.figshare.5350321.v5	figshare	doi:10.6084/m9.figshare.5350321.v5	https://doi.org/10.6084/m9.figshare.5350321.v5	normal
GSE31210	Batch effect removal	GSM773637	Sample 915	E-MTAB-6043	ArrayExpress	E-MTAB-6043	http://identifiers.org/arrayexpress/E-MTAB-6043	Gene filtering	doi:10.6084/m9.figshare.5350321.v5	figshare	doi:10.6084/m9.figshare.5350321.v5	https://doi.org/10.6084/m9.figshare.5350321.v5	non-small cell lung carcinoma
GSE31210	Batch effect removal	GSM773647	Sample 775	E-MTAB-6043	ArrayExpress	E-MTAB-6043	http://identifiers.org/arrayexpress/E-MTAB-6043	Gene filtering	doi:10.6084/m9.figshare.5350321.v5	figshare	doi:10.6084/m9.figshare.5350321.v5	https://doi.org/10.6084/m9.figshare.5350321.v5	non-small cell lung carcinoma
GSE31210	Batch effect removal	GSM773673	Sample 913	E-MTAB-6043	ArrayExpress	E-MTAB-6043	http://identifiers.org/arrayexpress/E-MTAB-6043	Gene filtering	doi:10.6084/m9.figshare.5350321.v5	figshare	doi:10.6084/m9.figshare.5350321.v5	https://doi.org/10.6084/m9.figshare.5350321.v5	non-small cell lung carcinoma
GSE33356	Batch effect removal	GSM494594	Sample 39	E-MTAB-6043	ArrayExpress	E-MTAB-6043	http://identifiers.org/arrayexpress/E-MTAB-6043	Gene filtering	doi:10.6084/m9.figshare.5350321.v5	figshare	doi:10.6084/m9.figshare.5350321.v5	https://doi.org/10.6084/m9.figshare.5350321.v5	non-small cell lung carcinoma
GSE31210	Batch effect removal	GSM773721	Sample 817	E-MTAB-6043	ArrayExpress	E-MTAB-6043	http://identifiers.org/arrayexpress/E-MTAB-6043	Gene filtering	doi:10.6084/m9.figshare.5350321.v5	figshare	doi:10.6084/m9.figshare.5350321.v5	https://doi.org/10.6084/m9.figshare.5350321.v5	non-small cell lung carcinoma
GSE31210	Batch effect removal	GSM773668	Sample 830	E-MTAB-6043	ArrayExpress	E-MTAB-6043	http://identifiers.org/arrayexpress/E-MTAB-6043	Gene filtering	doi:10.6084/m9.figshare.5350321.v5	figshare	doi:10.6084/m9.figshare.5350321.v5	https://doi.org/10.6084/m9.figshare.5350321.v5	non-small cell lung carcinoma
GSE10445	Batch effect removal	GSM259073	Sample 1099	E-MTAB-6043	ArrayExpress	E-MTAB-6043	http://identifiers.org/arrayexpress/E-MTAB-6043	Gene filtering	doi:10.6084/m9.figshare.5350321.v5	figshare	doi:10.6084/m9.figshare.5350321.v5	https://doi.org/10.6084/m9.figshare.5350321.v5	non-small cell lung carcinoma
GSE10445	Batch effect removal	GSM258902	Sample 1095	E-MTAB-6043	ArrayExpress	E-MTAB-6043	http://identifiers.org/arrayexpress/E-MTAB-6043	Gene filtering	doi:10.6084/m9.figshare.5350321.v5	figshare	doi:10.6084/m9.figshare.5350321.v5	https://doi.org/10.6084/m9.figshare.5350321.v5	non-small cell lung carcinoma
GSE31210	Batch effect removal	GSM773599	Sample 722	E-MTAB-6043	ArrayExpress	E-MTAB-6043	http://identifiers.org/arrayexpress/E-MTAB-6043	Gene filtering	doi:10.6084/m9.figshare.5350321.v5	figshare	doi:10.6084/m9.figshare.5350321.v5	https://doi.org/10.6084/m9.figshare.5350321.v5	non-small cell lung carcinoma
GSE50081	Batch effect removal	GSM1213677	Sample 537	E-MTAB-6043	ArrayExpress	E-MTAB-6043	http://identifiers.org/arrayexpress/E-MTAB-6043	Gene filtering	doi:10.6084/m9.figshare.5350321.v5	figshare	doi:10.6084/m9.figshare.5350321.v5	https://doi.org/10.6084/m9.figshare.5350321.v5	non-small cell lung carcinoma
GSE31210	Batch effect removal	GSM773764	Sample 819	E-MTAB-6043	ArrayExpress	E-MTAB-6043	http://identifiers.org/arrayexpress/E-MTAB-6043	Gene filtering	doi:10.6084/m9.figshare.5350321.v5	figshare	doi:10.6084/m9.figshare.5350321.v5	https://doi.org/10.6084/m9.figshare.5350321.v5	non-small cell lung carcinoma
GSE33356	Batch effect removal	GSM494664	Sample 109	E-MTAB-6043	ArrayExpress	E-MTAB-6043	http://identifiers.org/arrayexpress/E-MTAB-6043	Gene filtering	doi:10.6084/m9.figshare.5350321.v5	figshare	doi:10.6084/m9.figshare.5350321.v5	https://doi.org/10.6084/m9.figshare.5350321.v5	normal
GSE31210	Batch effect removal	GSM773768	Sample 934	E-MTAB-6043	ArrayExpress	E-MTAB-6043	http://identifiers.org/arrayexpress/E-MTAB-6043	Gene filtering	doi:10.6084/m9.figshare.5350321.v5	figshare	doi:10.6084/m9.figshare.5350321.v5	https://doi.org/10.6084/m9.figshare.5350321.v5	normal
GSE33356	Batch effect removal	GSM494627	Sample 72	E-MTAB-6043	ArrayExpress	E-MTAB-6043	http://identifiers.org/arrayexpress/E-MTAB-6043	Gene filtering	doi:10.6084/m9.figshare.5350321.v5	figshare	doi:10.6084/m9.figshare.5350321.v5	https://doi.org/10.6084/m9.figshare.5350321.v5	normal
GSE31210	Batch effect removal	GSM773632	Sample 724	E-MTAB-6043	ArrayExpress	E-MTAB-6043	http://identifiers.org/arrayexpress/E-MTAB-6043	Gene filtering	doi:10.6084/m9.figshare.5350321.v5	figshare	doi:10.6084/m9.figshare.5350321.v5	https://doi.org/10.6084/m9.figshare.5350321.v5	non-small cell lung carcinoma
GSE31210	Batch effect removal	GSM773703	Sample 880	E-MTAB-6043	ArrayExpress	E-MTAB-6043	http://identifiers.org/arrayexpress/E-MTAB-6043	Gene filtering	doi:10.6084/m9.figshare.5350321.v5	figshare	doi:10.6084/m9.figshare.5350321.v5	https://doi.org/10.6084/m9.figshare.5350321.v5	non-small cell lung carcinoma
GSE31210	Batch effect removal	GSM773553	Sample 789	E-MTAB-6043	ArrayExpress	E-MTAB-6043	http://identifiers.org/arrayexpress/E-MTAB-6043	Gene filtering	doi:10.6084/m9.figshare.5350321.v5	figshare	doi:10.6084/m9.figshare.5350321.v5	https://doi.org/10.6084/m9.figshare.5350321.v5	non-small cell lung carcinoma
GSE50081	Batch effect removal	GSM1213736	Sample 596	E-MTAB-6043	ArrayExpress	E-MTAB-6043	http://identifiers.org/arrayexpress/E-MTAB-6043	Gene filtering	doi:10.6084/m9.figshare.5350321.v5	figshare	doi:10.6084/m9.figshare.5350321.v5	https://doi.org/10.6084/m9.figshare.5350321.v5	non-small cell lung carcinoma
GSE31210	Batch effect removal	GSM773602	Sample 834	E-MTAB-6043	ArrayExpress	E-MTAB-6043	http://identifiers.org/arrayexpress/E-MTAB-6043	Gene filtering	doi:10.6084/m9.figshare.5350321.v5	figshare	doi:10.6084/m9.figshare.5350321.v5	https://doi.org/10.6084/m9.figshare.5350321.v5	non-small cell lung carcinoma
GSE33356	Batch effect removal	GSM494559	Sample 4	E-MTAB-6043	ArrayExpress	E-MTAB-6043	http://identifiers.org/arrayexpress/E-MTAB-6043	Gene filtering	doi:10.6084/m9.figshare.5350321.v5	figshare	doi:10.6084/m9.figshare.5350321.v5	https://doi.org/10.6084/m9.figshare.5350321.v5	non-small cell lung carcinoma
GSE10445	Batch effect removal	GSM258057	Sample 1077	E-MTAB-6043	ArrayExpress	E-MTAB-6043	http://identifiers.org/arrayexpress/E-MTAB-6043	Gene filtering	doi:10.6084/m9.figshare.5350321.v5	figshare	doi:10.6084/m9.figshare.5350321.v5	https://doi.org/10.6084/m9.figshare.5350321.v5	non-small cell lung carcinoma
GSE31210	Batch effect removal	GSM773737	Sample 944	E-MTAB-6043	ArrayExpress	E-MTAB-6043	http://identifiers.org/arrayexpress/E-MTAB-6043	Gene filtering	doi:10.6084/m9.figshare.5350321.v5	figshare	doi:10.6084/m9.figshare.5350321.v5	https://doi.org/10.6084/m9.figshare.5350321.v5	non-small cell lung carcinoma
GSE31210	Batch effect removal	GSM773541	Sample 954	E-MTAB-6043	ArrayExpress	E-MTAB-6043	http://identifiers.org/arrayexpress/E-MTAB-6043	Gene filtering	doi:10.6084/m9.figshare.5350321.v5	figshare	doi:10.6084/m9.figshare.5350321.v5	https://doi.org/10.6084/m9.figshare.5350321.v5	non-small cell lung carcinoma
GSE33356	Batch effect removal	GSM494625	Sample 70	E-MTAB-6043	ArrayExpress	E-MTAB-6043	http://identifiers.org/arrayexpress/E-MTAB-6043	Gene filtering	doi:10.6084/m9.figshare.5350321.v5	figshare	doi:10.6084/m9.figshare.5350321.v5	https://doi.org/10.6084/m9.figshare.5350321.v5	normal
GSE31210	Batch effect removal	GSM773550	Sample 890	E-MTAB-6043	ArrayExpress	E-MTAB-6043	http://identifiers.org/arrayexpress/E-MTAB-6043	Gene filtering	doi:10.6084/m9.figshare.5350321.v5	figshare	doi:10.6084/m9.figshare.5350321.v5	https://doi.org/10.6084/m9.figshare.5350321.v5	non-small cell lung carcinoma
GSE31210	Batch effect removal	GSM773717	Sample 728	E-MTAB-6043	ArrayExpress	E-MTAB-6043	http://identifiers.org/arrayexpress/E-MTAB-6043	Gene filtering	doi:10.6084/m9.figshare.5350321.v5	figshare	doi:10.6084/m9.figshare.5350321.v5	https://doi.org/10.6084/m9.figshare.5350321.v5	non-small cell lung carcinoma
GSE31210	Batch effect removal	GSM773564	Sample 713	E-MTAB-6043	ArrayExpress	E-MTAB-6043	http://identifiers.org/arrayexpress/E-MTAB-6043	Gene filtering	doi:10.6084/m9.figshare.5350321.v5	figshare	doi:10.6084/m9.figshare.5350321.v5	https://doi.org/10.6084/m9.figshare.5350321.v5	non-small cell lung carcinoma
GSE31210	Batch effect removal	GSM773621	Sample 777	E-MTAB-6043	ArrayExpress	E-MTAB-6043	http://identifiers.org/arrayexpress/E-MTAB-6043	Gene filtering	doi:10.6084/m9.figshare.5350321.v5	figshare	doi:10.6084/m9.figshare.5350321.v5	https://doi.org/10.6084/m9.figshare.5350321.v5	non-small cell lung carcinoma
GSE50081	Batch effect removal	GSM1213805	Sample 665	E-MTAB-6043	ArrayExpress	E-MTAB-6043	http://identifiers.org/arrayexpress/E-MTAB-6043	Gene filtering	doi:10.6084/m9.figshare.5350321.v5	figshare	doi:10.6084/m9.figshare.5350321.v5	https://doi.org/10.6084/m9.figshare.5350321.v5	non-small cell lung carcinoma
GSE50081	Batch effect removal	GSM1213751	Sample 611	E-MTAB-6043	ArrayExpress	E-MTAB-6043	http://identifiers.org/arrayexpress/E-MTAB-6043	Gene filtering	doi:10.6084/m9.figshare.5350321.v5	figshare	doi:10.6084/m9.figshare.5350321.v5	https://doi.org/10.6084/m9.figshare.5350321.v5	non-small cell lung carcinoma
GSE50081	Batch effect removal	GSM1213822	Sample 682	E-MTAB-6043	ArrayExpress	E-MTAB-6043	http://identifiers.org/arrayexpress/E-MTAB-6043	Gene filtering	doi:10.6084/m9.figshare.5350321.v5	figshare	doi:10.6084/m9.figshare.5350321.v5	https://doi.org/10.6084/m9.figshare.5350321.v5	non-small cell lung carcinoma
GSE10445	Batch effect removal	GSM258897	Sample 1090	E-MTAB-6043	ArrayExpress	E-MTAB-6043	http://identifiers.org/arrayexpress/E-MTAB-6043	Gene filtering	doi:10.6084/m9.figshare.5350321.v5	figshare	doi:10.6084/m9.figshare.5350321.v5	https://doi.org/10.6084/m9.figshare.5350321.v5	non-small cell lung carcinoma
GSE31210	Batch effect removal	GSM773605	Sample 908	E-MTAB-6043	ArrayExpress	E-MTAB-6043	http://identifiers.org/arrayexpress/E-MTAB-6043	Gene filtering	doi:10.6084/m9.figshare.5350321.v5	figshare	doi:10.6084/m9.figshare.5350321.v5	https://doi.org/10.6084/m9.figshare.5350321.v5	non-small cell lung carcinoma
GSE31210	Batch effect removal	GSM773766	Sample 715	E-MTAB-6043	ArrayExpress	E-MTAB-6043	http://identifiers.org/arrayexpress/E-MTAB-6043	Gene filtering	doi:10.6084/m9.figshare.5350321.v5	figshare	doi:10.6084/m9.figshare.5350321.v5	https://doi.org/10.6084/m9.figshare.5350321.v5	normal
GSE10445	Batch effect removal	GSM258047	Sample 1073	E-MTAB-6043	ArrayExpress	E-MTAB-6043	http://identifiers.org/arrayexpress/E-MTAB-6043	Gene filtering	doi:10.6084/m9.figshare.5350321.v5	figshare	doi:10.6084/m9.figshare.5350321.v5	https://doi.org/10.6084/m9.figshare.5350321.v5	non-small cell lung carcinoma
GSE33356	Batch effect removal	GSM494600	Sample 45	E-MTAB-6043	ArrayExpress	E-MTAB-6043	http://identifiers.org/arrayexpress/E-MTAB-6043	Gene filtering	doi:10.6084/m9.figshare.5350321.v5	figshare	doi:10.6084/m9.figshare.5350321.v5	https://doi.org/10.6084/m9.figshare.5350321.v5	non-small cell lung carcinoma
GSE31210	Batch effect removal	GSM773622	Sample 757	E-MTAB-6043	ArrayExpress	E-MTAB-6043	http://identifiers.org/arrayexpress/E-MTAB-6043	Gene filtering	doi:10.6084/m9.figshare.5350321.v5	figshare	doi:10.6084/m9.figshare.5350321.v5	https://doi.org/10.6084/m9.figshare.5350321.v5	non-small cell lung carcinoma
GSE10445	Batch effect removal	GSM264313	Sample 1114	E-MTAB-6043	ArrayExpress	E-MTAB-6043	http://identifiers.org/arrayexpress/E-MTAB-6043	Gene filtering	doi:10.6084/m9.figshare.5350321.v5	figshare	doi:10.6084/m9.figshare.5350321.v5	https://doi.org/10.6084/m9.figshare.5350321.v5	non-small cell lung carcinoma
GSE31210	Batch effect removal	GSM773634	Sample 951	E-MTAB-6043	ArrayExpress	E-MTAB-6043	http://identifiers.org/arrayexpress/E-MTAB-6043	Gene filtering	doi:10.6084/m9.figshare.5350321.v5	figshare	doi:10.6084/m9.figshare.5350321.v5	https://doi.org/10.6084/m9.figshare.5350321.v5	non-small cell lung carcinoma
GSE31210	Batch effect removal	GSM773727	Sample 883	E-MTAB-6043	ArrayExpress	E-MTAB-6043	http://identifiers.org/arrayexpress/E-MTAB-6043	Gene filtering	doi:10.6084/m9.figshare.5350321.v5	figshare	doi:10.6084/m9.figshare.5350321.v5	https://doi.org/10.6084/m9.figshare.5350321.v5	non-small cell lung carcinoma
GSE31210	Batch effect removal	GSM773543	Sample 714	E-MTAB-6043	ArrayExpress	E-MTAB-6043	http://identifiers.org/arrayexpress/E-MTAB-6043	Gene filtering	doi:10.6084/m9.figshare.5350321.v5	figshare	doi:10.6084/m9.figshare.5350321.v5	https://doi.org/10.6084/m9.figshare.5350321.v5	non-small cell lung carcinoma
GSE31210	Batch effect removal	GSM773559	Sample 723	E-MTAB-6043	ArrayExpress	E-MTAB-6043	http://identifiers.org/arrayexpress/E-MTAB-6043	Gene filtering	doi:10.6084/m9.figshare.5350321.v5	figshare	doi:10.6084/m9.figshare.5350321.v5	https://doi.org/10.6084/m9.figshare.5350321.v5	non-small cell lung carcinoma
GSE31210	Batch effect removal	GSM773567	Sample 790	E-MTAB-6043	ArrayExpress	E-MTAB-6043	http://identifiers.org/arrayexpress/E-MTAB-6043	Gene filtering	doi:10.6084/m9.figshare.5350321.v5	figshare	doi:10.6084/m9.figshare.5350321.v5	https://doi.org/10.6084/m9.figshare.5350321.v5	non-small cell lung carcinoma
GSE10445	Batch effect removal	GSM257997	Sample 1065	E-MTAB-6043	ArrayExpress	E-MTAB-6043	http://identifiers.org/arrayexpress/E-MTAB-6043	Gene filtering	doi:10.6084/m9.figshare.5350321.v5	figshare	doi:10.6084/m9.figshare.5350321.v5	https://doi.org/10.6084/m9.figshare.5350321.v5	non-small cell lung carcinoma
GSE31210	Batch effect removal	GSM773643	Sample 825	E-MTAB-6043	ArrayExpress	E-MTAB-6043	http://identifiers.org/arrayexpress/E-MTAB-6043	Gene filtering	doi:10.6084/m9.figshare.5350321.v5	figshare	doi:10.6084/m9.figshare.5350321.v5	https://doi.org/10.6084/m9.figshare.5350321.v5	non-small cell lung carcinoma
GSE31210	Batch effect removal	GSM773581	Sample 736	E-MTAB-6043	ArrayExpress	E-MTAB-6043	http://identifiers.org/arrayexpress/E-MTAB-6043	Gene filtering	doi:10.6084/m9.figshare.5350321.v5	figshare	doi:10.6084/m9.figshare.5350321.v5	https://doi.org/10.6084/m9.figshare.5350321.v5	non-small cell lung carcinoma
GSE31210	Batch effect removal	GSM773582	Sample 918	E-MTAB-6043	ArrayExpress	E-MTAB-6043	http://identifiers.org/arrayexpress/E-MTAB-6043	Gene filtering	doi:10.6084/m9.figshare.5350321.v5	figshare	doi:10.6084/m9.figshare.5350321.v5	https://doi.org/10.6084/m9.figshare.5350321.v5	non-small cell lung carcinoma
GSE31210	Batch effect removal	GSM773584	Sample 803	E-MTAB-6043	ArrayExpress	E-MTAB-6043	http://identifiers.org/arrayexpress/E-MTAB-6043	Gene filtering	doi:10.6084/m9.figshare.5350321.v5	figshare	doi:10.6084/m9.figshare.5350321.v5	https://doi.org/10.6084/m9.figshare.5350321.v5	non-small cell lung carcinoma
GSE31210	Batch effect removal	GSM773594	Sample 887	E-MTAB-6043	ArrayExpress	E-MTAB-6043	http://identifiers.org/arrayexpress/E-MTAB-6043	Gene filtering	doi:10.6084/m9.figshare.5350321.v5	figshare	doi:10.6084/m9.figshare.5350321.v5	https://doi.org/10.6084/m9.figshare.5350321.v5	non-small cell lung carcinoma
GSE31210	Batch effect removal	GSM773651	Sample 739	E-MTAB-6043	ArrayExpress	E-MTAB-6043	http://identifiers.org/arrayexpress/E-MTAB-6043	Gene filtering	doi:10.6084/m9.figshare.5350321.v5	figshare	doi:10.6084/m9.figshare.5350321.v5	https://doi.org/10.6084/m9.figshare.5350321.v5	non-small cell lung carcinoma
GSE31210	Batch effect removal	GSM773767	Sample 821	E-MTAB-6043	ArrayExpress	E-MTAB-6043	http://identifiers.org/arrayexpress/E-MTAB-6043	Gene filtering	doi:10.6084/m9.figshare.5350321.v5	figshare	doi:10.6084/m9.figshare.5350321.v5	https://doi.org/10.6084/m9.figshare.5350321.v5	normal
GSE31210	Batch effect removal	GSM773779	Sample 931	E-MTAB-6043	ArrayExpress	E-MTAB-6043	http://identifiers.org/arrayexpress/E-MTAB-6043	Gene filtering	doi:10.6084/m9.figshare.5350321.v5	figshare	doi:10.6084/m9.figshare.5350321.v5	https://doi.org/10.6084/m9.figshare.5350321.v5	normal
GSE50081	Batch effect removal	GSM1213825	Sample 685	E-MTAB-6043	ArrayExpress	E-MTAB-6043	http://identifiers.org/arrayexpress/E-MTAB-6043	Gene filtering	doi:10.6084/m9.figshare.5350321.v5	figshare	doi:10.6084/m9.figshare.5350321.v5	https://doi.org/10.6084/m9.figshare.5350321.v5	non-small cell lung carcinoma
GSE50081	Batch effect removal	GSM1213737	Sample 597	E-MTAB-6043	ArrayExpress	E-MTAB-6043	http://identifiers.org/arrayexpress/E-MTAB-6043	Gene filtering	doi:10.6084/m9.figshare.5350321.v5	figshare	doi:10.6084/m9.figshare.5350321.v5	https://doi.org/10.6084/m9.figshare.5350321.v5	non-small cell lung carcinoma
GSE50081	Batch effect removal	GSM1213752	Sample 612	E-MTAB-6043	ArrayExpress	E-MTAB-6043	http://identifiers.org/arrayexpress/E-MTAB-6043	Gene filtering	doi:10.6084/m9.figshare.5350321.v5	figshare	doi:10.6084/m9.figshare.5350321.v5	https://doi.org/10.6084/m9.figshare.5350321.v5	non-small cell lung carcinoma
GSE33356	Batch effect removal	GSM494620	Sample 65	E-MTAB-6043	ArrayExpress	E-MTAB-6043	http://identifiers.org/arrayexpress/E-MTAB-6043	Gene filtering	doi:10.6084/m9.figshare.5350321.v5	figshare	doi:10.6084/m9.figshare.5350321.v5	https://doi.org/10.6084/m9.figshare.5350321.v5	normal
GSE31210	Batch effect removal	GSM773598	Sample 818	E-MTAB-6043	ArrayExpress	E-MTAB-6043	http://identifiers.org/arrayexpress/E-MTAB-6043	Gene filtering	doi:10.6084/m9.figshare.5350321.v5	figshare	doi:10.6084/m9.figshare.5350321.v5	https://doi.org/10.6084/m9.figshare.5350321.v5	non-small cell lung carcinoma
GSE31210	Batch effect removal	GSM773609	Sample 906	E-MTAB-6043	ArrayExpress	E-MTAB-6043	http://identifiers.org/arrayexpress/E-MTAB-6043	Gene filtering	doi:10.6084/m9.figshare.5350321.v5	figshare	doi:10.6084/m9.figshare.5350321.v5	https://doi.org/10.6084/m9.figshare.5350321.v5	non-small cell lung carcinoma
GSE50081	Batch effect removal	GSM1213730	Sample 590	E-MTAB-6043	ArrayExpress	E-MTAB-6043	http://identifiers.org/arrayexpress/E-MTAB-6043	Gene filtering	doi:10.6084/m9.figshare.5350321.v5	figshare	doi:10.6084/m9.figshare.5350321.v5	https://doi.org/10.6084/m9.figshare.5350321.v5	non-small cell lung carcinoma
GSE10445	Batch effect removal	GSM258059	Sample 1079	E-MTAB-6043	ArrayExpress	E-MTAB-6043	http://identifiers.org/arrayexpress/E-MTAB-6043	Gene filtering	doi:10.6084/m9.figshare.5350321.v5	figshare	doi:10.6084/m9.figshare.5350321.v5	https://doi.org/10.6084/m9.figshare.5350321.v5	non-small cell lung carcinoma
GSE33356	Batch effect removal	GSM494570	Sample 15	E-MTAB-6043	ArrayExpress	E-MTAB-6043	http://identifiers.org/arrayexpress/E-MTAB-6043	Gene filtering	doi:10.6084/m9.figshare.5350321.v5	figshare	doi:10.6084/m9.figshare.5350321.v5	https://doi.org/10.6084/m9.figshare.5350321.v5	non-small cell lung carcinoma
GSE28571	Batch effect removal	GSM707413	Sample 291	E-MTAB-6043	ArrayExpress	E-MTAB-6043	http://identifiers.org/arrayexpress/E-MTAB-6043	Gene filtering	doi:10.6084/m9.figshare.5350321.v5	figshare	doi:10.6084/m9.figshare.5350321.v5	https://doi.org/10.6084/m9.figshare.5350321.v5	non-small cell lung carcinoma
GSE28571	Batch effect removal	GSM707414	Sample 321	E-MTAB-6043	ArrayExpress	E-MTAB-6043	http://identifiers.org/arrayexpress/E-MTAB-6043	Gene filtering	doi:10.6084/m9.figshare.5350321.v5	figshare	doi:10.6084/m9.figshare.5350321.v5	https://doi.org/10.6084/m9.figshare.5350321.v5	non-small cell lung carcinoma
GSE28571	Batch effect removal	GSM707415	Sample 359	E-MTAB-6043	ArrayExpress	E-MTAB-6043	http://identifiers.org/arrayexpress/E-MTAB-6043	Gene filtering	doi:10.6084/m9.figshare.5350321.v5	figshare	doi:10.6084/m9.figshare.5350321.v5	https://doi.org/10.6084/m9.figshare.5350321.v5	non-small cell lung carcinoma
GSE28571	Batch effect removal	GSM707417	Sample 298	E-MTAB-6043	ArrayExpress	E-MTAB-6043	http://identifiers.org/arrayexpress/E-MTAB-6043	Gene filtering	doi:10.6084/m9.figshare.5350321.v5	figshare	doi:10.6084/m9.figshare.5350321.v5	https://doi.org/10.6084/m9.figshare.5350321.v5	non-small cell lung carcinoma
GSE28571	Batch effect removal	GSM707420	Sample 328	E-MTAB-6043	ArrayExpress	E-MTAB-6043	http://identifiers.org/arrayexpress/E-MTAB-6043	Gene filtering	doi:10.6084/m9.figshare.5350321.v5	figshare	doi:10.6084/m9.figshare.5350321.v5	https://doi.org/10.6084/m9.figshare.5350321.v5	non-small cell lung carcinoma
GSE28571	Batch effect removal	GSM707422	Sample 294	E-MTAB-6043	ArrayExpress	E-MTAB-6043	http://identifiers.org/arrayexpress/E-MTAB-6043	Gene filtering	doi:10.6084/m9.figshare.5350321.v5	figshare	doi:10.6084/m9.figshare.5350321.v5	https://doi.org/10.6084/m9.figshare.5350321.v5	non-small cell lung carcinoma
GSE28571	Batch effect removal	GSM707426	Sample 288	E-MTAB-6043	ArrayExpress	E-MTAB-6043	http://identifiers.org/arrayexpress/E-MTAB-6043	Gene filtering	doi:10.6084/m9.figshare.5350321.v5	figshare	doi:10.6084/m9.figshare.5350321.v5	https://doi.org/10.6084/m9.figshare.5350321.v5	non-small cell lung carcinoma
GSE28571	Batch effect removal	GSM707427	Sample 347	E-MTAB-6043	ArrayExpress	E-MTAB-6043	http://identifiers.org/arrayexpress/E-MTAB-6043	Gene filtering	doi:10.6084/m9.figshare.5350321.v5	figshare	doi:10.6084/m9.figshare.5350321.v5	https://doi.org/10.6084/m9.figshare.5350321.v5	non-small cell lung carcinoma
GSE28571	Batch effect removal	GSM707429	Sample 311	E-MTAB-6043	ArrayExpress	E-MTAB-6043	http://identifiers.org/arrayexpress/E-MTAB-6043	Gene filtering	doi:10.6084/m9.figshare.5350321.v5	figshare	doi:10.6084/m9.figshare.5350321.v5	https://doi.org/10.6084/m9.figshare.5350321.v5	non-small cell lung carcinoma
GSE28571	Batch effect removal	GSM707430	Sample 292	E-MTAB-6043	ArrayExpress	E-MTAB-6043	http://identifiers.org/arrayexpress/E-MTAB-6043	Gene filtering	doi:10.6084/m9.figshare.5350321.v5	figshare	doi:10.6084/m9.figshare.5350321.v5	https://doi.org/10.6084/m9.figshare.5350321.v5	non-small cell lung carcinoma
GSE28571	Batch effect removal	GSM707431	Sample 355	E-MTAB-6043	ArrayExpress	E-MTAB-6043	http://identifiers.org/arrayexpress/E-MTAB-6043	Gene filtering	doi:10.6084/m9.figshare.5350321.v5	figshare	doi:10.6084/m9.figshare.5350321.v5	https://doi.org/10.6084/m9.figshare.5350321.v5	non-small cell lung carcinoma
GSE28571	Batch effect removal	GSM707432	Sample 334	E-MTAB-6043	ArrayExpress	E-MTAB-6043	http://identifiers.org/arrayexpress/E-MTAB-6043	Gene filtering	doi:10.6084/m9.figshare.5350321.v5	figshare	doi:10.6084/m9.figshare.5350321.v5	https://doi.org/10.6084/m9.figshare.5350321.v5	non-small cell lung carcinoma
GSE31210	Batch effect removal	GSM773736	Sample 928	E-MTAB-6043	ArrayExpress	E-MTAB-6043	http://identifiers.org/arrayexpress/E-MTAB-6043	Gene filtering	doi:10.6084/m9.figshare.5350321.v5	figshare	doi:10.6084/m9.figshare.5350321.v5	https://doi.org/10.6084/m9.figshare.5350321.v5	non-small cell lung carcinoma
GSE31210	Batch effect removal	GSM773576	Sample 921	E-MTAB-6043	ArrayExpress	E-MTAB-6043	http://identifiers.org/arrayexpress/E-MTAB-6043	Gene filtering	doi:10.6084/m9.figshare.5350321.v5	figshare	doi:10.6084/m9.figshare.5350321.v5	https://doi.org/10.6084/m9.figshare.5350321.v5	non-small cell lung carcinoma
GSE31210	Batch effect removal	GSM773615	Sample 924	E-MTAB-6043	ArrayExpress	E-MTAB-6043	http://identifiers.org/arrayexpress/E-MTAB-6043	Gene filtering	doi:10.6084/m9.figshare.5350321.v5	figshare	doi:10.6084/m9.figshare.5350321.v5	https://doi.org/10.6084/m9.figshare.5350321.v5	non-small cell lung carcinoma
GSE31210	Batch effect removal	GSM773683	Sample 806	E-MTAB-6043	ArrayExpress	E-MTAB-6043	http://identifiers.org/arrayexpress/E-MTAB-6043	Gene filtering	doi:10.6084/m9.figshare.5350321.v5	figshare	doi:10.6084/m9.figshare.5350321.v5	https://doi.org/10.6084/m9.figshare.5350321.v5	non-small cell lung carcinoma
GSE31210	Batch effect removal	GSM773761	Sample 901	E-MTAB-6043	ArrayExpress	E-MTAB-6043	http://identifiers.org/arrayexpress/E-MTAB-6043	Gene filtering	doi:10.6084/m9.figshare.5350321.v5	figshare	doi:10.6084/m9.figshare.5350321.v5	https://doi.org/10.6084/m9.figshare.5350321.v5	non-small cell lung carcinoma
GSE50081	Batch effect removal	GSM1213821	Sample 681	E-MTAB-6043	ArrayExpress	E-MTAB-6043	http://identifiers.org/arrayexpress/E-MTAB-6043	Gene filtering	doi:10.6084/m9.figshare.5350321.v5	figshare	doi:10.6084/m9.figshare.5350321.v5	https://doi.org/10.6084/m9.figshare.5350321.v5	non-small cell lung carcinoma
GSE10445	Batch effect removal	GSM259424	Sample 1109	E-MTAB-6043	ArrayExpress	E-MTAB-6043	http://identifiers.org/arrayexpress/E-MTAB-6043	Gene filtering	doi:10.6084/m9.figshare.5350321.v5	figshare	doi:10.6084/m9.figshare.5350321.v5	https://doi.org/10.6084/m9.figshare.5350321.v5	non-small cell lung carcinoma
GSE33356	Batch effect removal	GSM494595	Sample 40	E-MTAB-6043	ArrayExpress	E-MTAB-6043	http://identifiers.org/arrayexpress/E-MTAB-6043	Gene filtering	doi:10.6084/m9.figshare.5350321.v5	figshare	doi:10.6084/m9.figshare.5350321.v5	https://doi.org/10.6084/m9.figshare.5350321.v5	non-small cell lung carcinoma
GSE33356	Batch effect removal	GSM494655	Sample 100	E-MTAB-6043	ArrayExpress	E-MTAB-6043	http://identifiers.org/arrayexpress/E-MTAB-6043	Gene filtering	doi:10.6084/m9.figshare.5350321.v5	figshare	doi:10.6084/m9.figshare.5350321.v5	https://doi.org/10.6084/m9.figshare.5350321.v5	normal
GSE31210	Batch effect removal	GSM773638	Sample 742	E-MTAB-6043	ArrayExpress	E-MTAB-6043	http://identifiers.org/arrayexpress/E-MTAB-6043	Gene filtering	doi:10.6084/m9.figshare.5350321.v5	figshare	doi:10.6084/m9.figshare.5350321.v5	https://doi.org/10.6084/m9.figshare.5350321.v5	non-small cell lung carcinoma
GSE31210	Batch effect removal	GSM773713	Sample 896	E-MTAB-6043	ArrayExpress	E-MTAB-6043	http://identifiers.org/arrayexpress/E-MTAB-6043	Gene filtering	doi:10.6084/m9.figshare.5350321.v5	figshare	doi:10.6084/m9.figshare.5350321.v5	https://doi.org/10.6084/m9.figshare.5350321.v5	non-small cell lung carcinoma
GSE31210	Batch effect removal	GSM773714	Sample 839	E-MTAB-6043	ArrayExpress	E-MTAB-6043	http://identifiers.org/arrayexpress/E-MTAB-6043	Gene filtering	doi:10.6084/m9.figshare.5350321.v5	figshare	doi:10.6084/m9.figshare.5350321.v5	https://doi.org/10.6084/m9.figshare.5350321.v5	non-small cell lung carcinoma
GSE31210	Batch effect removal	GSM773716	Sample 856	E-MTAB-6043	ArrayExpress	E-MTAB-6043	http://identifiers.org/arrayexpress/E-MTAB-6043	Gene filtering	doi:10.6084/m9.figshare.5350321.v5	figshare	doi:10.6084/m9.figshare.5350321.v5	https://doi.org/10.6084/m9.figshare.5350321.v5	non-small cell lung carcinoma
GSE31210	Batch effect removal	GSM773729	Sample 861	E-MTAB-6043	ArrayExpress	E-MTAB-6043	http://identifiers.org/arrayexpress/E-MTAB-6043	Gene filtering	doi:10.6084/m9.figshare.5350321.v5	figshare	doi:10.6084/m9.figshare.5350321.v5	https://doi.org/10.6084/m9.figshare.5350321.v5	non-small cell lung carcinoma
GSE31210	Batch effect removal	GSM773757	Sample 799	E-MTAB-6043	ArrayExpress	E-MTAB-6043	http://identifiers.org/arrayexpress/E-MTAB-6043	Gene filtering	doi:10.6084/m9.figshare.5350321.v5	figshare	doi:10.6084/m9.figshare.5350321.v5	https://doi.org/10.6084/m9.figshare.5350321.v5	non-small cell lung carcinoma
GSE50081	Batch effect removal	GSM1213840	Sample 700	E-MTAB-6043	ArrayExpress	E-MTAB-6043	http://identifiers.org/arrayexpress/E-MTAB-6043	Gene filtering	doi:10.6084/m9.figshare.5350321.v5	figshare	doi:10.6084/m9.figshare.5350321.v5	https://doi.org/10.6084/m9.figshare.5350321.v5	non-small cell lung carcinoma
GSE31210	Batch effect removal	GSM773624	Sample 805	E-MTAB-6043	ArrayExpress	E-MTAB-6043	http://identifiers.org/arrayexpress/E-MTAB-6043	Gene filtering	doi:10.6084/m9.figshare.5350321.v5	figshare	doi:10.6084/m9.figshare.5350321.v5	https://doi.org/10.6084/m9.figshare.5350321.v5	non-small cell lung carcinoma
GSE31210	Batch effect removal	GSM773625	Sample 900	E-MTAB-6043	ArrayExpress	E-MTAB-6043	http://identifiers.org/arrayexpress/E-MTAB-6043	Gene filtering	doi:10.6084/m9.figshare.5350321.v5	figshare	doi:10.6084/m9.figshare.5350321.v5	https://doi.org/10.6084/m9.figshare.5350321.v5	non-small cell lung carcinoma
GSE31210	Batch effect removal	GSM773644	Sample 719	E-MTAB-6043	ArrayExpress	E-MTAB-6043	http://identifiers.org/arrayexpress/E-MTAB-6043	Gene filtering	doi:10.6084/m9.figshare.5350321.v5	figshare	doi:10.6084/m9.figshare.5350321.v5	https://doi.org/10.6084/m9.figshare.5350321.v5	non-small cell lung carcinoma
GSE31210	Batch effect removal	GSM773686	Sample 836	E-MTAB-6043	ArrayExpress	E-MTAB-6043	http://identifiers.org/arrayexpress/E-MTAB-6043	Gene filtering	doi:10.6084/m9.figshare.5350321.v5	figshare	doi:10.6084/m9.figshare.5350321.v5	https://doi.org/10.6084/m9.figshare.5350321.v5	non-small cell lung carcinoma
GSE31210	Batch effect removal	GSM773565	Sample 807	E-MTAB-6043	ArrayExpress	E-MTAB-6043	http://identifiers.org/arrayexpress/E-MTAB-6043	Gene filtering	doi:10.6084/m9.figshare.5350321.v5	figshare	doi:10.6084/m9.figshare.5350321.v5	https://doi.org/10.6084/m9.figshare.5350321.v5	non-small cell lung carcinoma
GSE31210	Batch effect removal	GSM773596	Sample 743	E-MTAB-6043	ArrayExpress	E-MTAB-6043	http://identifiers.org/arrayexpress/E-MTAB-6043	Gene filtering	doi:10.6084/m9.figshare.5350321.v5	figshare	doi:10.6084/m9.figshare.5350321.v5	https://doi.org/10.6084/m9.figshare.5350321.v5	non-small cell lung carcinoma
GSE31210	Batch effect removal	GSM773652	Sample 893	E-MTAB-6043	ArrayExpress	E-MTAB-6043	http://identifiers.org/arrayexpress/E-MTAB-6043	Gene filtering	doi:10.6084/m9.figshare.5350321.v5	figshare	doi:10.6084/m9.figshare.5350321.v5	https://doi.org/10.6084/m9.figshare.5350321.v5	non-small cell lung carcinoma
GSE31210	Batch effect removal	GSM773691	Sample 942	E-MTAB-6043	ArrayExpress	E-MTAB-6043	http://identifiers.org/arrayexpress/E-MTAB-6043	Gene filtering	doi:10.6084/m9.figshare.5350321.v5	figshare	doi:10.6084/m9.figshare.5350321.v5	https://doi.org/10.6084/m9.figshare.5350321.v5	non-small cell lung carcinoma
GSE31210	Batch effect removal	GSM773693	Sample 769	E-MTAB-6043	ArrayExpress	E-MTAB-6043	http://identifiers.org/arrayexpress/E-MTAB-6043	Gene filtering	doi:10.6084/m9.figshare.5350321.v5	figshare	doi:10.6084/m9.figshare.5350321.v5	https://doi.org/10.6084/m9.figshare.5350321.v5	non-small cell lung carcinoma
GSE31210	Batch effect removal	GSM773671	Sample 952	E-MTAB-6043	ArrayExpress	E-MTAB-6043	http://identifiers.org/arrayexpress/E-MTAB-6043	Gene filtering	doi:10.6084/m9.figshare.5350321.v5	figshare	doi:10.6084/m9.figshare.5350321.v5	https://doi.org/10.6084/m9.figshare.5350321.v5	non-small cell lung carcinoma
GSE33356	Batch effect removal	GSM494560	Sample 5	E-MTAB-6043	ArrayExpress	E-MTAB-6043	http://identifiers.org/arrayexpress/E-MTAB-6043	Gene filtering	doi:10.6084/m9.figshare.5350321.v5	figshare	doi:10.6084/m9.figshare.5350321.v5	https://doi.org/10.6084/m9.figshare.5350321.v5	non-small cell lung carcinoma
GSE31210	Batch effect removal	GSM773578	Sample 947	E-MTAB-6043	ArrayExpress	E-MTAB-6043	http://identifiers.org/arrayexpress/E-MTAB-6043	Gene filtering	doi:10.6084/m9.figshare.5350321.v5	figshare	doi:10.6084/m9.figshare.5350321.v5	https://doi.org/10.6084/m9.figshare.5350321.v5	non-small cell lung carcinoma
GSE50081	Batch effect removal	GSM1213784	Sample 644	E-MTAB-6043	ArrayExpress	E-MTAB-6043	http://identifiers.org/arrayexpress/E-MTAB-6043	Gene filtering	doi:10.6084/m9.figshare.5350321.v5	figshare	doi:10.6084/m9.figshare.5350321.v5	https://doi.org/10.6084/m9.figshare.5350321.v5	non-small cell lung carcinoma
GSE50081	Batch effect removal	GSM1213679	Sample 539	E-MTAB-6043	ArrayExpress	E-MTAB-6043	http://identifiers.org/arrayexpress/E-MTAB-6043	Gene filtering	doi:10.6084/m9.figshare.5350321.v5	figshare	doi:10.6084/m9.figshare.5350321.v5	https://doi.org/10.6084/m9.figshare.5350321.v5	non-small cell lung carcinoma
GSE50081	Batch effect removal	GSM1213842	Sample 702	E-MTAB-6043	ArrayExpress	E-MTAB-6043	http://identifiers.org/arrayexpress/E-MTAB-6043	Gene filtering	doi:10.6084/m9.figshare.5350321.v5	figshare	doi:10.6084/m9.figshare.5350321.v5	https://doi.org/10.6084/m9.figshare.5350321.v5	non-small cell lung carcinoma
GSE31210	Batch effect removal	GSM773711	Sample 763	E-MTAB-6043	ArrayExpress	E-MTAB-6043	http://identifiers.org/arrayexpress/E-MTAB-6043	Gene filtering	doi:10.6084/m9.figshare.5350321.v5	figshare	doi:10.6084/m9.figshare.5350321.v5	https://doi.org/10.6084/m9.figshare.5350321.v5	non-small cell lung carcinoma
GSE31210	Batch effect removal	GSM773743	Sample 744	E-MTAB-6043	ArrayExpress	E-MTAB-6043	http://identifiers.org/arrayexpress/E-MTAB-6043	Gene filtering	doi:10.6084/m9.figshare.5350321.v5	figshare	doi:10.6084/m9.figshare.5350321.v5	https://doi.org/10.6084/m9.figshare.5350321.v5	non-small cell lung carcinoma
GSE28571	Batch effect removal	GSM707416	Sample 280	E-MTAB-6043	ArrayExpress	E-MTAB-6043	http://identifiers.org/arrayexpress/E-MTAB-6043	Gene filtering	doi:10.6084/m9.figshare.5350321.v5	figshare	doi:10.6084/m9.figshare.5350321.v5	https://doi.org/10.6084/m9.figshare.5350321.v5	non-small cell lung carcinoma
GSE28571	Batch effect removal	GSM707418	Sample 303	E-MTAB-6043	ArrayExpress	E-MTAB-6043	http://identifiers.org/arrayexpress/E-MTAB-6043	Gene filtering	doi:10.6084/m9.figshare.5350321.v5	figshare	doi:10.6084/m9.figshare.5350321.v5	https://doi.org/10.6084/m9.figshare.5350321.v5	non-small cell lung carcinoma
GSE28571	Batch effect removal	GSM707419	Sample 349	E-MTAB-6043	ArrayExpress	E-MTAB-6043	http://identifiers.org/arrayexpress/E-MTAB-6043	Gene filtering	doi:10.6084/m9.figshare.5350321.v5	figshare	doi:10.6084/m9.figshare.5350321.v5	https://doi.org/10.6084/m9.figshare.5350321.v5	non-small cell lung carcinoma
GSE28571	Batch effect removal	GSM707421	Sample 281	E-MTAB-6043	ArrayExpress	E-MTAB-6043	http://identifiers.org/arrayexpress/E-MTAB-6043	Gene filtering	doi:10.6084/m9.figshare.5350321.v5	figshare	doi:10.6084/m9.figshare.5350321.v5	https://doi.org/10.6084/m9.figshare.5350321.v5	non-small cell lung carcinoma
GSE28571	Batch effect removal	GSM707423	Sample 284	E-MTAB-6043	ArrayExpress	E-MTAB-6043	http://identifiers.org/arrayexpress/E-MTAB-6043	Gene filtering	doi:10.6084/m9.figshare.5350321.v5	figshare	doi:10.6084/m9.figshare.5350321.v5	https://doi.org/10.6084/m9.figshare.5350321.v5	non-small cell lung carcinoma
GSE28571	Batch effect removal	GSM707424	Sample 376	E-MTAB-6043	ArrayExpress	E-MTAB-6043	http://identifiers.org/arrayexpress/E-MTAB-6043	Gene filtering	doi:10.6084/m9.figshare.5350321.v5	figshare	doi:10.6084/m9.figshare.5350321.v5	https://doi.org/10.6084/m9.figshare.5350321.v5	non-small cell lung carcinoma
GSE28571	Batch effect removal	GSM707425	Sample 365	E-MTAB-6043	ArrayExpress	E-MTAB-6043	http://identifiers.org/arrayexpress/E-MTAB-6043	Gene filtering	doi:10.6084/m9.figshare.5350321.v5	figshare	doi:10.6084/m9.figshare.5350321.v5	https://doi.org/10.6084/m9.figshare.5350321.v5	non-small cell lung carcinoma
GSE28571	Batch effect removal	GSM707428	Sample 373	E-MTAB-6043	ArrayExpress	E-MTAB-6043	http://identifiers.org/arrayexpress/E-MTAB-6043	Gene filtering	doi:10.6084/m9.figshare.5350321.v5	figshare	doi:10.6084/m9.figshare.5350321.v5	https://doi.org/10.6084/m9.figshare.5350321.v5	non-small cell lung carcinoma
GSE12667	Batch effect removal	GSM318089	Sample 466	E-MTAB-6043	ArrayExpress	E-MTAB-6043	http://identifiers.org/arrayexpress/E-MTAB-6043	Gene filtering	doi:10.6084/m9.figshare.5350321.v5	figshare	doi:10.6084/m9.figshare.5350321.v5	https://doi.org/10.6084/m9.figshare.5350321.v5	non-small cell lung carcinoma
GSE12667	Batch effect removal	GSM318090	Sample 467	E-MTAB-6043	ArrayExpress	E-MTAB-6043	http://identifiers.org/arrayexpress/E-MTAB-6043	Gene filtering	doi:10.6084/m9.figshare.5350321.v5	figshare	doi:10.6084/m9.figshare.5350321.v5	https://doi.org/10.6084/m9.figshare.5350321.v5	non-small cell lung carcinoma
GSE12667	Batch effect removal	GSM318091	Sample 468	E-MTAB-6043	ArrayExpress	E-MTAB-6043	http://identifiers.org/arrayexpress/E-MTAB-6043	Gene filtering	doi:10.6084/m9.figshare.5350321.v5	figshare	doi:10.6084/m9.figshare.5350321.v5	https://doi.org/10.6084/m9.figshare.5350321.v5	non-small cell lung carcinoma
GSE12667	Batch effect removal	GSM318092	Sample 469	E-MTAB-6043	ArrayExpress	E-MTAB-6043	http://identifiers.org/arrayexpress/E-MTAB-6043	Gene filtering	doi:10.6084/m9.figshare.5350321.v5	figshare	doi:10.6084/m9.figshare.5350321.v5	https://doi.org/10.6084/m9.figshare.5350321.v5	non-small cell lung carcinoma
GSE12667	Batch effect removal	GSM318093	Sample 470	E-MTAB-6043	ArrayExpress	E-MTAB-6043	http://identifiers.org/arrayexpress/E-MTAB-6043	Gene filtering	doi:10.6084/m9.figshare.5350321.v5	figshare	doi:10.6084/m9.figshare.5350321.v5	https://doi.org/10.6084/m9.figshare.5350321.v5	non-small cell lung carcinoma
GSE12667	Batch effect removal	GSM318094	Sample 520	E-MTAB-6043	ArrayExpress	E-MTAB-6043	http://identifiers.org/arrayexpress/E-MTAB-6043	Gene filtering	doi:10.6084/m9.figshare.5350321.v5	figshare	doi:10.6084/m9.figshare.5350321.v5	https://doi.org/10.6084/m9.figshare.5350321.v5	non-small cell lung carcinoma
GSE12667	Batch effect removal	GSM318095	Sample 471	E-MTAB-6043	ArrayExpress	E-MTAB-6043	http://identifiers.org/arrayexpress/E-MTAB-6043	Gene filtering	doi:10.6084/m9.figshare.5350321.v5	figshare	doi:10.6084/m9.figshare.5350321.v5	https://doi.org/10.6084/m9.figshare.5350321.v5	non-small cell lung carcinoma
GSE12667	Batch effect removal	GSM318096	Sample 472	E-MTAB-6043	ArrayExpress	E-MTAB-6043	http://identifiers.org/arrayexpress/E-MTAB-6043	Gene filtering	doi:10.6084/m9.figshare.5350321.v5	figshare	doi:10.6084/m9.figshare.5350321.v5	https://doi.org/10.6084/m9.figshare.5350321.v5	non-small cell lung carcinoma
GSE12667	Batch effect removal	GSM318097	Sample 473	E-MTAB-6043	ArrayExpress	E-MTAB-6043	http://identifiers.org/arrayexpress/E-MTAB-6043	Gene filtering	doi:10.6084/m9.figshare.5350321.v5	figshare	doi:10.6084/m9.figshare.5350321.v5	https://doi.org/10.6084/m9.figshare.5350321.v5	non-small cell lung carcinoma
GSE12667	Batch effect removal	GSM318098	Sample 474	E-MTAB-6043	ArrayExpress	E-MTAB-6043	http://identifiers.org/arrayexpress/E-MTAB-6043	Gene filtering	doi:10.6084/m9.figshare.5350321.v5	figshare	doi:10.6084/m9.figshare.5350321.v5	https://doi.org/10.6084/m9.figshare.5350321.v5	non-small cell lung carcinoma
GSE12667	Batch effect removal	GSM318099	Sample 475	E-MTAB-6043	ArrayExpress	E-MTAB-6043	http://identifiers.org/arrayexpress/E-MTAB-6043	Gene filtering	doi:10.6084/m9.figshare.5350321.v5	figshare	doi:10.6084/m9.figshare.5350321.v5	https://doi.org/10.6084/m9.figshare.5350321.v5	non-small cell lung carcinoma
GSE12667	Batch effect removal	GSM318100	Sample 476	E-MTAB-6043	ArrayExpress	E-MTAB-6043	http://identifiers.org/arrayexpress/E-MTAB-6043	Gene filtering	doi:10.6084/m9.figshare.5350321.v5	figshare	doi:10.6084/m9.figshare.5350321.v5	https://doi.org/10.6084/m9.figshare.5350321.v5	non-small cell lung carcinoma
GSE12667	Batch effect removal	GSM318101	Sample 477	E-MTAB-6043	ArrayExpress	E-MTAB-6043	http://identifiers.org/arrayexpress/E-MTAB-6043	Gene filtering	doi:10.6084/m9.figshare.5350321.v5	figshare	doi:10.6084/m9.figshare.5350321.v5	https://doi.org/10.6084/m9.figshare.5350321.v5	non-small cell lung carcinoma
GSE12667	Batch effect removal	GSM318102	Sample 478	E-MTAB-6043	ArrayExpress	E-MTAB-6043	http://identifiers.org/arrayexpress/E-MTAB-6043	Gene filtering	doi:10.6084/m9.figshare.5350321.v5	figshare	doi:10.6084/m9.figshare.5350321.v5	https://doi.org/10.6084/m9.figshare.5350321.v5	non-small cell lung carcinoma
GSE12667	Batch effect removal	GSM318103	Sample 479	E-MTAB-6043	ArrayExpress	E-MTAB-6043	http://identifiers.org/arrayexpress/E-MTAB-6043	Gene filtering	doi:10.6084/m9.figshare.5350321.v5	figshare	doi:10.6084/m9.figshare.5350321.v5	https://doi.org/10.6084/m9.figshare.5350321.v5	non-small cell lung carcinoma
GSE12667	Batch effect removal	GSM318104	Sample 480	E-MTAB-6043	ArrayExpress	E-MTAB-6043	http://identifiers.org/arrayexpress/E-MTAB-6043	Gene filtering	doi:10.6084/m9.figshare.5350321.v5	figshare	doi:10.6084/m9.figshare.5350321.v5	https://doi.org/10.6084/m9.figshare.5350321.v5	non-small cell lung carcinoma
GSE12667	Batch effect removal	GSM318105	Sample 481	E-MTAB-6043	ArrayExpress	E-MTAB-6043	http://identifiers.org/arrayexpress/E-MTAB-6043	Gene filtering	doi:10.6084/m9.figshare.5350321.v5	figshare	doi:10.6084/m9.figshare.5350321.v5	https://doi.org/10.6084/m9.figshare.5350321.v5	non-small cell lung carcinoma
GSE12667	Batch effect removal	GSM318106	Sample 482	E-MTAB-6043	ArrayExpress	E-MTAB-6043	http://identifiers.org/arrayexpress/E-MTAB-6043	Gene filtering	doi:10.6084/m9.figshare.5350321.v5	figshare	doi:10.6084/m9.figshare.5350321.v5	https://doi.org/10.6084/m9.figshare.5350321.v5	non-small cell lung carcinoma
GSE12667	Batch effect removal	GSM318107	Sample 483	E-MTAB-6043	ArrayExpress	E-MTAB-6043	http://identifiers.org/arrayexpress/E-MTAB-6043	Gene filtering	doi:10.6084/m9.figshare.5350321.v5	figshare	doi:10.6084/m9.figshare.5350321.v5	https://doi.org/10.6084/m9.figshare.5350321.v5	non-small cell lung carcinoma
GSE12667	Batch effect removal	GSM318108	Sample 484	E-MTAB-6043	ArrayExpress	E-MTAB-6043	http://identifiers.org/arrayexpress/E-MTAB-6043	Gene filtering	doi:10.6084/m9.figshare.5350321.v5	figshare	doi:10.6084/m9.figshare.5350321.v5	https://doi.org/10.6084/m9.figshare.5350321.v5	non-small cell lung carcinoma
GSE12667	Batch effect removal	GSM318109	Sample 485	E-MTAB-6043	ArrayExpress	E-MTAB-6043	http://identifiers.org/arrayexpress/E-MTAB-6043	Gene filtering	doi:10.6084/m9.figshare.5350321.v5	figshare	doi:10.6084/m9.figshare.5350321.v5	https://doi.org/10.6084/m9.figshare.5350321.v5	non-small cell lung carcinoma
GSE12667	Batch effect removal	GSM318110	Sample 486	E-MTAB-6043	ArrayExpress	E-MTAB-6043	http://identifiers.org/arrayexpress/E-MTAB-6043	Gene filtering	doi:10.6084/m9.figshare.5350321.v5	figshare	doi:10.6084/m9.figshare.5350321.v5	https://doi.org/10.6084/m9.figshare.5350321.v5	non-small cell lung carcinoma
GSE12667	Batch effect removal	GSM318111	Sample 487	E-MTAB-6043	ArrayExpress	E-MTAB-6043	http://identifiers.org/arrayexpress/E-MTAB-6043	Gene filtering	doi:10.6084/m9.figshare.5350321.v5	figshare	doi:10.6084/m9.figshare.5350321.v5	https://doi.org/10.6084/m9.figshare.5350321.v5	non-small cell lung carcinoma
GSE12667	Batch effect removal	GSM318112	Sample 488	E-MTAB-6043	ArrayExpress	E-MTAB-6043	http://identifiers.org/arrayexpress/E-MTAB-6043	Gene filtering	doi:10.6084/m9.figshare.5350321.v5	figshare	doi:10.6084/m9.figshare.5350321.v5	https://doi.org/10.6084/m9.figshare.5350321.v5	non-small cell lung carcinoma
GSE12667	Batch effect removal	GSM318113	Sample 489	E-MTAB-6043	ArrayExpress	E-MTAB-6043	http://identifiers.org/arrayexpress/E-MTAB-6043	Gene filtering	doi:10.6084/m9.figshare.5350321.v5	figshare	doi:10.6084/m9.figshare.5350321.v5	https://doi.org/10.6084/m9.figshare.5350321.v5	non-small cell lung carcinoma
GSE12667	Batch effect removal	GSM318114	Sample 490	E-MTAB-6043	ArrayExpress	E-MTAB-6043	http://identifiers.org/arrayexpress/E-MTAB-6043	Gene filtering	doi:10.6084/m9.figshare.5350321.v5	figshare	doi:10.6084/m9.figshare.5350321.v5	https://doi.org/10.6084/m9.figshare.5350321.v5	non-small cell lung carcinoma
GSE12667	Batch effect removal	GSM318115	Sample 491	E-MTAB-6043	ArrayExpress	E-MTAB-6043	http://identifiers.org/arrayexpress/E-MTAB-6043	Gene filtering	doi:10.6084/m9.figshare.5350321.v5	figshare	doi:10.6084/m9.figshare.5350321.v5	https://doi.org/10.6084/m9.figshare.5350321.v5	non-small cell lung carcinoma
GSE12667	Batch effect removal	GSM318116	Sample 492	E-MTAB-6043	ArrayExpress	E-MTAB-6043	http://identifiers.org/arrayexpress/E-MTAB-6043	Gene filtering	doi:10.6084/m9.figshare.5350321.v5	figshare	doi:10.6084/m9.figshare.5350321.v5	https://doi.org/10.6084/m9.figshare.5350321.v5	non-small cell lung carcinoma
GSE12667	Batch effect removal	GSM318117	Sample 493	E-MTAB-6043	ArrayExpress	E-MTAB-6043	http://identifiers.org/arrayexpress/E-MTAB-6043	Gene filtering	doi:10.6084/m9.figshare.5350321.v5	figshare	doi:10.6084/m9.figshare.5350321.v5	https://doi.org/10.6084/m9.figshare.5350321.v5	non-small cell lung carcinoma
GSE12667	Batch effect removal	GSM318118	Sample 494	E-MTAB-6043	ArrayExpress	E-MTAB-6043	http://identifiers.org/arrayexpress/E-MTAB-6043	Gene filtering	doi:10.6084/m9.figshare.5350321.v5	figshare	doi:10.6084/m9.figshare.5350321.v5	https://doi.org/10.6084/m9.figshare.5350321.v5	non-small cell lung carcinoma
GSE12667	Batch effect removal	GSM318119	Sample 521	E-MTAB-6043	ArrayExpress	E-MTAB-6043	http://identifiers.org/arrayexpress/E-MTAB-6043	Gene filtering	doi:10.6084/m9.figshare.5350321.v5	figshare	doi:10.6084/m9.figshare.5350321.v5	https://doi.org/10.6084/m9.figshare.5350321.v5	non-small cell lung carcinoma
GSE12667	Batch effect removal	GSM318120	Sample 522	E-MTAB-6043	ArrayExpress	E-MTAB-6043	http://identifiers.org/arrayexpress/E-MTAB-6043	Gene filtering	doi:10.6084/m9.figshare.5350321.v5	figshare	doi:10.6084/m9.figshare.5350321.v5	https://doi.org/10.6084/m9.figshare.5350321.v5	non-small cell lung carcinoma
GSE12667	Batch effect removal	GSM318121	Sample 495	E-MTAB-6043	ArrayExpress	E-MTAB-6043	http://identifiers.org/arrayexpress/E-MTAB-6043	Gene filtering	doi:10.6084/m9.figshare.5350321.v5	figshare	doi:10.6084/m9.figshare.5350321.v5	https://doi.org/10.6084/m9.figshare.5350321.v5	non-small cell lung carcinoma
GSE12667	Batch effect removal	GSM318122	Sample 496	E-MTAB-6043	ArrayExpress	E-MTAB-6043	http://identifiers.org/arrayexpress/E-MTAB-6043	Gene filtering	doi:10.6084/m9.figshare.5350321.v5	figshare	doi:10.6084/m9.figshare.5350321.v5	https://doi.org/10.6084/m9.figshare.5350321.v5	non-small cell lung carcinoma
GSE12667	Batch effect removal	GSM318123	Sample 523	E-MTAB-6043	ArrayExpress	E-MTAB-6043	http://identifiers.org/arrayexpress/E-MTAB-6043	Gene filtering	doi:10.6084/m9.figshare.5350321.v5	figshare	doi:10.6084/m9.figshare.5350321.v5	https://doi.org/10.6084/m9.figshare.5350321.v5	non-small cell lung carcinoma
GSE12667	Batch effect removal	GSM318124	Sample 497	E-MTAB-6043	ArrayExpress	E-MTAB-6043	http://identifiers.org/arrayexpress/E-MTAB-6043	Gene filtering	doi:10.6084/m9.figshare.5350321.v5	figshare	doi:10.6084/m9.figshare.5350321.v5	https://doi.org/10.6084/m9.figshare.5350321.v5	non-small cell lung carcinoma
GSE12667	Batch effect removal	GSM318125	Sample 498	E-MTAB-6043	ArrayExpress	E-MTAB-6043	http://identifiers.org/arrayexpress/E-MTAB-6043	Gene filtering	doi:10.6084/m9.figshare.5350321.v5	figshare	doi:10.6084/m9.figshare.5350321.v5	https://doi.org/10.6084/m9.figshare.5350321.v5	non-small cell lung carcinoma
GSE12667	Batch effect removal	GSM318126	Sample 499	E-MTAB-6043	ArrayExpress	E-MTAB-6043	http://identifiers.org/arrayexpress/E-MTAB-6043	Gene filtering	doi:10.6084/m9.figshare.5350321.v5	figshare	doi:10.6084/m9.figshare.5350321.v5	https://doi.org/10.6084/m9.figshare.5350321.v5	non-small cell lung carcinoma
GSE12667	Batch effect removal	GSM318127	Sample 500	E-MTAB-6043	ArrayExpress	E-MTAB-6043	http://identifiers.org/arrayexpress/E-MTAB-6043	Gene filtering	doi:10.6084/m9.figshare.5350321.v5	figshare	doi:10.6084/m9.figshare.5350321.v5	https://doi.org/10.6084/m9.figshare.5350321.v5	non-small cell lung carcinoma
GSE12667	Batch effect removal	GSM318128	Sample 524	E-MTAB-6043	ArrayExpress	E-MTAB-6043	http://identifiers.org/arrayexpress/E-MTAB-6043	Gene filtering	doi:10.6084/m9.figshare.5350321.v5	figshare	doi:10.6084/m9.figshare.5350321.v5	https://doi.org/10.6084/m9.figshare.5350321.v5	non-small cell lung carcinoma
GSE12667	Batch effect removal	GSM318129	Sample 525	E-MTAB-6043	ArrayExpress	E-MTAB-6043	http://identifiers.org/arrayexpress/E-MTAB-6043	Gene filtering	doi:10.6084/m9.figshare.5350321.v5	figshare	doi:10.6084/m9.figshare.5350321.v5	https://doi.org/10.6084/m9.figshare.5350321.v5	non-small cell lung carcinoma
GSE12667	Batch effect removal	GSM318130	Sample 501	E-MTAB-6043	ArrayExpress	E-MTAB-6043	http://identifiers.org/arrayexpress/E-MTAB-6043	Gene filtering	doi:10.6084/m9.figshare.5350321.v5	figshare	doi:10.6084/m9.figshare.5350321.v5	https://doi.org/10.6084/m9.figshare.5350321.v5	non-small cell lung carcinoma
GSE12667	Batch effect removal	GSM318131	Sample 502	E-MTAB-6043	ArrayExpress	E-MTAB-6043	http://identifiers.org/arrayexpress/E-MTAB-6043	Gene filtering	doi:10.6084/m9.figshare.5350321.v5	figshare	doi:10.6084/m9.figshare.5350321.v5	https://doi.org/10.6084/m9.figshare.5350321.v5	non-small cell lung carcinoma
GSE12667	Batch effect removal	GSM318132	Sample 503	E-MTAB-6043	ArrayExpress	E-MTAB-6043	http://identifiers.org/arrayexpress/E-MTAB-6043	Gene filtering	doi:10.6084/m9.figshare.5350321.v5	figshare	doi:10.6084/m9.figshare.5350321.v5	https://doi.org/10.6084/m9.figshare.5350321.v5	non-small cell lung carcinoma
GSE12667	Batch effect removal	GSM318133	Sample 504	E-MTAB-6043	ArrayExpress	E-MTAB-6043	http://identifiers.org/arrayexpress/E-MTAB-6043	Gene filtering	doi:10.6084/m9.figshare.5350321.v5	figshare	doi:10.6084/m9.figshare.5350321.v5	https://doi.org/10.6084/m9.figshare.5350321.v5	non-small cell lung carcinoma
GSE12667	Batch effect removal	GSM318134	Sample 505	E-MTAB-6043	ArrayExpress	E-MTAB-6043	http://identifiers.org/arrayexpress/E-MTAB-6043	Gene filtering	doi:10.6084/m9.figshare.5350321.v5	figshare	doi:10.6084/m9.figshare.5350321.v5	https://doi.org/10.6084/m9.figshare.5350321.v5	non-small cell lung carcinoma
GSE12667	Batch effect removal	GSM318135	Sample 506	E-MTAB-6043	ArrayExpress	E-MTAB-6043	http://identifiers.org/arrayexpress/E-MTAB-6043	Gene filtering	doi:10.6084/m9.figshare.5350321.v5	figshare	doi:10.6084/m9.figshare.5350321.v5	https://doi.org/10.6084/m9.figshare.5350321.v5	non-small cell lung carcinoma
GSE12667	Batch effect removal	GSM318136	Sample 507	E-MTAB-6043	ArrayExpress	E-MTAB-6043	http://identifiers.org/arrayexpress/E-MTAB-6043	Gene filtering	doi:10.6084/m9.figshare.5350321.v5	figshare	doi:10.6084/m9.figshare.5350321.v5	https://doi.org/10.6084/m9.figshare.5350321.v5	non-small cell lung carcinoma
GSE12667	Batch effect removal	GSM318137	Sample 526	E-MTAB-6043	ArrayExpress	E-MTAB-6043	http://identifiers.org/arrayexpress/E-MTAB-6043	Gene filtering	doi:10.6084/m9.figshare.5350321.v5	figshare	doi:10.6084/m9.figshare.5350321.v5	https://doi.org/10.6084/m9.figshare.5350321.v5	non-small cell lung carcinoma
GSE12667	Batch effect removal	GSM318138	Sample 527	E-MTAB-6043	ArrayExpress	E-MTAB-6043	http://identifiers.org/arrayexpress/E-MTAB-6043	Gene filtering	doi:10.6084/m9.figshare.5350321.v5	figshare	doi:10.6084/m9.figshare.5350321.v5	https://doi.org/10.6084/m9.figshare.5350321.v5	non-small cell lung carcinoma
GSE12667	Batch effect removal	GSM318139	Sample 508	E-MTAB-6043	ArrayExpress	E-MTAB-6043	http://identifiers.org/arrayexpress/E-MTAB-6043	Gene filtering	doi:10.6084/m9.figshare.5350321.v5	figshare	doi:10.6084/m9.figshare.5350321.v5	https://doi.org/10.6084/m9.figshare.5350321.v5	non-small cell lung carcinoma
GSE12667	Batch effect removal	GSM318140	Sample 509	E-MTAB-6043	ArrayExpress	E-MTAB-6043	http://identifiers.org/arrayexpress/E-MTAB-6043	Gene filtering	doi:10.6084/m9.figshare.5350321.v5	figshare	doi:10.6084/m9.figshare.5350321.v5	https://doi.org/10.6084/m9.figshare.5350321.v5	non-small cell lung carcinoma
GSE12667	Batch effect removal	GSM318141	Sample 510	E-MTAB-6043	ArrayExpress	E-MTAB-6043	http://identifiers.org/arrayexpress/E-MTAB-6043	Gene filtering	doi:10.6084/m9.figshare.5350321.v5	figshare	doi:10.6084/m9.figshare.5350321.v5	https://doi.org/10.6084/m9.figshare.5350321.v5	non-small cell lung carcinoma
GSE12667	Batch effect removal	GSM318142	Sample 511	E-MTAB-6043	ArrayExpress	E-MTAB-6043	http://identifiers.org/arrayexpress/E-MTAB-6043	Gene filtering	doi:10.6084/m9.figshare.5350321.v5	figshare	doi:10.6084/m9.figshare.5350321.v5	https://doi.org/10.6084/m9.figshare.5350321.v5	non-small cell lung carcinoma
GSE12667	Batch effect removal	GSM318143	Sample 528	E-MTAB-6043	ArrayExpress	E-MTAB-6043	http://identifiers.org/arrayexpress/E-MTAB-6043	Gene filtering	doi:10.6084/m9.figshare.5350321.v5	figshare	doi:10.6084/m9.figshare.5350321.v5	https://doi.org/10.6084/m9.figshare.5350321.v5	non-small cell lung carcinoma
GSE12667	Batch effect removal	GSM318144	Sample 512	E-MTAB-6043	ArrayExpress	E-MTAB-6043	http://identifiers.org/arrayexpress/E-MTAB-6043	Gene filtering	doi:10.6084/m9.figshare.5350321.v5	figshare	doi:10.6084/m9.figshare.5350321.v5	https://doi.org/10.6084/m9.figshare.5350321.v5	non-small cell lung carcinoma
GSE12667	Batch effect removal	GSM318145	Sample 513	E-MTAB-6043	ArrayExpress	E-MTAB-6043	http://identifiers.org/arrayexpress/E-MTAB-6043	Gene filtering	doi:10.6084/m9.figshare.5350321.v5	figshare	doi:10.6084/m9.figshare.5350321.v5	https://doi.org/10.6084/m9.figshare.5350321.v5	non-small cell lung carcinoma
GSE12667	Batch effect removal	GSM318146	Sample 514	E-MTAB-6043	ArrayExpress	E-MTAB-6043	http://identifiers.org/arrayexpress/E-MTAB-6043	Gene filtering	doi:10.6084/m9.figshare.5350321.v5	figshare	doi:10.6084/m9.figshare.5350321.v5	https://doi.org/10.6084/m9.figshare.5350321.v5	non-small cell lung carcinoma
GSE12667	Batch effect removal	GSM318147	Sample 515	E-MTAB-6043	ArrayExpress	E-MTAB-6043	http://identifiers.org/arrayexpress/E-MTAB-6043	Gene filtering	doi:10.6084/m9.figshare.5350321.v5	figshare	doi:10.6084/m9.figshare.5350321.v5	https://doi.org/10.6084/m9.figshare.5350321.v5	non-small cell lung carcinoma
GSE18842	Batch effect removal	GSM466947	Sample 956	E-MTAB-6043	ArrayExpress	E-MTAB-6043	http://identifiers.org/arrayexpress/E-MTAB-6043	Gene filtering	doi:10.6084/m9.figshare.5350321.v5	figshare	doi:10.6084/m9.figshare.5350321.v5	https://doi.org/10.6084/m9.figshare.5350321.v5	non-small cell lung carcinoma
GSE10245	Batch effect removal	GSM258584	Sample 410	E-MTAB-6043	ArrayExpress	E-MTAB-6043	http://identifiers.org/arrayexpress/E-MTAB-6043	Gene filtering	doi:10.6084/m9.figshare.5350321.v5	figshare	doi:10.6084/m9.figshare.5350321.v5	https://doi.org/10.6084/m9.figshare.5350321.v5	non-small cell lung carcinoma
GSE10245	Batch effect removal	GSM258585	Sample 411	E-MTAB-6043	ArrayExpress	E-MTAB-6043	http://identifiers.org/arrayexpress/E-MTAB-6043	Gene filtering	doi:10.6084/m9.figshare.5350321.v5	figshare	doi:10.6084/m9.figshare.5350321.v5	https://doi.org/10.6084/m9.figshare.5350321.v5	non-small cell lung carcinoma
GSE10245	Batch effect removal	GSM258586	Sample 412	E-MTAB-6043	ArrayExpress	E-MTAB-6043	http://identifiers.org/arrayexpress/E-MTAB-6043	Gene filtering	doi:10.6084/m9.figshare.5350321.v5	figshare	doi:10.6084/m9.figshare.5350321.v5	https://doi.org/10.6084/m9.figshare.5350321.v5	non-small cell lung carcinoma
GSE10245	Batch effect removal	GSM258587	Sample 413	E-MTAB-6043	ArrayExpress	E-MTAB-6043	http://identifiers.org/arrayexpress/E-MTAB-6043	Gene filtering	doi:10.6084/m9.figshare.5350321.v5	figshare	doi:10.6084/m9.figshare.5350321.v5	https://doi.org/10.6084/m9.figshare.5350321.v5	non-small cell lung carcinoma
GSE10245	Batch effect removal	GSM258588	Sample 414	E-MTAB-6043	ArrayExpress	E-MTAB-6043	http://identifiers.org/arrayexpress/E-MTAB-6043	Gene filtering	doi:10.6084/m9.figshare.5350321.v5	figshare	doi:10.6084/m9.figshare.5350321.v5	https://doi.org/10.6084/m9.figshare.5350321.v5	non-small cell lung carcinoma
GSE10245	Batch effect removal	GSM258589	Sample 415	E-MTAB-6043	ArrayExpress	E-MTAB-6043	http://identifiers.org/arrayexpress/E-MTAB-6043	Gene filtering	doi:10.6084/m9.figshare.5350321.v5	figshare	doi:10.6084/m9.figshare.5350321.v5	https://doi.org/10.6084/m9.figshare.5350321.v5	non-small cell lung carcinoma
GSE10245	Batch effect removal	GSM258590	Sample 416	E-MTAB-6043	ArrayExpress	E-MTAB-6043	http://identifiers.org/arrayexpress/E-MTAB-6043	Gene filtering	doi:10.6084/m9.figshare.5350321.v5	figshare	doi:10.6084/m9.figshare.5350321.v5	https://doi.org/10.6084/m9.figshare.5350321.v5	non-small cell lung carcinoma
GSE10245	Batch effect removal	GSM258591	Sample 417	E-MTAB-6043	ArrayExpress	E-MTAB-6043	http://identifiers.org/arrayexpress/E-MTAB-6043	Gene filtering	doi:10.6084/m9.figshare.5350321.v5	figshare	doi:10.6084/m9.figshare.5350321.v5	https://doi.org/10.6084/m9.figshare.5350321.v5	non-small cell lung carcinoma
GSE10245	Batch effect removal	GSM258592	Sample 418	E-MTAB-6043	ArrayExpress	E-MTAB-6043	http://identifiers.org/arrayexpress/E-MTAB-6043	Gene filtering	doi:10.6084/m9.figshare.5350321.v5	figshare	doi:10.6084/m9.figshare.5350321.v5	https://doi.org/10.6084/m9.figshare.5350321.v5	non-small cell lung carcinoma
GSE10245	Batch effect removal	GSM258593	Sample 419	E-MTAB-6043	ArrayExpress	E-MTAB-6043	http://identifiers.org/arrayexpress/E-MTAB-6043	Gene filtering	doi:10.6084/m9.figshare.5350321.v5	figshare	doi:10.6084/m9.figshare.5350321.v5	https://doi.org/10.6084/m9.figshare.5350321.v5	non-small cell lung carcinoma
GSE10245	Batch effect removal	GSM258594	Sample 420	E-MTAB-6043	ArrayExpress	E-MTAB-6043	http://identifiers.org/arrayexpress/E-MTAB-6043	Gene filtering	doi:10.6084/m9.figshare.5350321.v5	figshare	doi:10.6084/m9.figshare.5350321.v5	https://doi.org/10.6084/m9.figshare.5350321.v5	non-small cell lung carcinoma
GSE10245	Batch effect removal	GSM258595	Sample 421	E-MTAB-6043	ArrayExpress	E-MTAB-6043	http://identifiers.org/arrayexpress/E-MTAB-6043	Gene filtering	doi:10.6084/m9.figshare.5350321.v5	figshare	doi:10.6084/m9.figshare.5350321.v5	https://doi.org/10.6084/m9.figshare.5350321.v5	non-small cell lung carcinoma
GSE10245	Batch effect removal	GSM258596	Sample 422	E-MTAB-6043	ArrayExpress	E-MTAB-6043	http://identifiers.org/arrayexpress/E-MTAB-6043	Gene filtering	doi:10.6084/m9.figshare.5350321.v5	figshare	doi:10.6084/m9.figshare.5350321.v5	https://doi.org/10.6084/m9.figshare.5350321.v5	non-small cell lung carcinoma
GSE10245	Batch effect removal	GSM258597	Sample 423	E-MTAB-6043	ArrayExpress	E-MTAB-6043	http://identifiers.org/arrayexpress/E-MTAB-6043	Gene filtering	doi:10.6084/m9.figshare.5350321.v5	figshare	doi:10.6084/m9.figshare.5350321.v5	https://doi.org/10.6084/m9.figshare.5350321.v5	non-small cell lung carcinoma
GSE10245	Batch effect removal	GSM258598	Sample 424	E-MTAB-6043	ArrayExpress	E-MTAB-6043	http://identifiers.org/arrayexpress/E-MTAB-6043	Gene filtering	doi:10.6084/m9.figshare.5350321.v5	figshare	doi:10.6084/m9.figshare.5350321.v5	https://doi.org/10.6084/m9.figshare.5350321.v5	non-small cell lung carcinoma
GSE10245	Batch effect removal	GSM258599	Sample 425	E-MTAB-6043	ArrayExpress	E-MTAB-6043	http://identifiers.org/arrayexpress/E-MTAB-6043	Gene filtering	doi:10.6084/m9.figshare.5350321.v5	figshare	doi:10.6084/m9.figshare.5350321.v5	https://doi.org/10.6084/m9.figshare.5350321.v5	non-small cell lung carcinoma
GSE10245	Batch effect removal	GSM258600	Sample 426	E-MTAB-6043	ArrayExpress	E-MTAB-6043	http://identifiers.org/arrayexpress/E-MTAB-6043	Gene filtering	doi:10.6084/m9.figshare.5350321.v5	figshare	doi:10.6084/m9.figshare.5350321.v5	https://doi.org/10.6084/m9.figshare.5350321.v5	non-small cell lung carcinoma
GSE10245	Batch effect removal	GSM258601	Sample 427	E-MTAB-6043	ArrayExpress	E-MTAB-6043	http://identifiers.org/arrayexpress/E-MTAB-6043	Gene filtering	doi:10.6084/m9.figshare.5350321.v5	figshare	doi:10.6084/m9.figshare.5350321.v5	https://doi.org/10.6084/m9.figshare.5350321.v5	non-small cell lung carcinoma
GSE10245	Batch effect removal	GSM258602	Sample 428	E-MTAB-6043	ArrayExpress	E-MTAB-6043	http://identifiers.org/arrayexpress/E-MTAB-6043	Gene filtering	doi:10.6084/m9.figshare.5350321.v5	figshare	doi:10.6084/m9.figshare.5350321.v5	https://doi.org/10.6084/m9.figshare.5350321.v5	non-small cell lung carcinoma
GSE10245	Batch effect removal	GSM258603	Sample 429	E-MTAB-6043	ArrayExpress	E-MTAB-6043	http://identifiers.org/arrayexpress/E-MTAB-6043	Gene filtering	doi:10.6084/m9.figshare.5350321.v5	figshare	doi:10.6084/m9.figshare.5350321.v5	https://doi.org/10.6084/m9.figshare.5350321.v5	non-small cell lung carcinoma
GSE10245	Batch effect removal	GSM258604	Sample 430	E-MTAB-6043	ArrayExpress	E-MTAB-6043	http://identifiers.org/arrayexpress/E-MTAB-6043	Gene filtering	doi:10.6084/m9.figshare.5350321.v5	figshare	doi:10.6084/m9.figshare.5350321.v5	https://doi.org/10.6084/m9.figshare.5350321.v5	non-small cell lung carcinoma
GSE10245	Batch effect removal	GSM258605	Sample 431	E-MTAB-6043	ArrayExpress	E-MTAB-6043	http://identifiers.org/arrayexpress/E-MTAB-6043	Gene filtering	doi:10.6084/m9.figshare.5350321.v5	figshare	doi:10.6084/m9.figshare.5350321.v5	https://doi.org/10.6084/m9.figshare.5350321.v5	non-small cell lung carcinoma
GSE10245	Batch effect removal	GSM258606	Sample 432	E-MTAB-6043	ArrayExpress	E-MTAB-6043	http://identifiers.org/arrayexpress/E-MTAB-6043	Gene filtering	doi:10.6084/m9.figshare.5350321.v5	figshare	doi:10.6084/m9.figshare.5350321.v5	https://doi.org/10.6084/m9.figshare.5350321.v5	non-small cell lung carcinoma
GSE10245	Batch effect removal	GSM258607	Sample 433	E-MTAB-6043	ArrayExpress	E-MTAB-6043	http://identifiers.org/arrayexpress/E-MTAB-6043	Gene filtering	doi:10.6084/m9.figshare.5350321.v5	figshare	doi:10.6084/m9.figshare.5350321.v5	https://doi.org/10.6084/m9.figshare.5350321.v5	non-small cell lung carcinoma
GSE10245	Batch effect removal	GSM258608	Sample 434	E-MTAB-6043	ArrayExpress	E-MTAB-6043	http://identifiers.org/arrayexpress/E-MTAB-6043	Gene filtering	doi:10.6084/m9.figshare.5350321.v5	figshare	doi:10.6084/m9.figshare.5350321.v5	https://doi.org/10.6084/m9.figshare.5350321.v5	non-small cell lung carcinoma
GSE10799	Batch effect removal	GSM272754	Sample 435	E-MTAB-6043	ArrayExpress	E-MTAB-6043	http://identifiers.org/arrayexpress/E-MTAB-6043	Gene filtering	doi:10.6084/m9.figshare.5350321.v5	figshare	doi:10.6084/m9.figshare.5350321.v5	https://doi.org/10.6084/m9.figshare.5350321.v5	non-small cell lung carcinoma
GSE10799	Batch effect removal	GSM272755	Sample 436	E-MTAB-6043	ArrayExpress	E-MTAB-6043	http://identifiers.org/arrayexpress/E-MTAB-6043	Gene filtering	doi:10.6084/m9.figshare.5350321.v5	figshare	doi:10.6084/m9.figshare.5350321.v5	https://doi.org/10.6084/m9.figshare.5350321.v5	non-small cell lung carcinoma
GSE10799	Batch effect removal	GSM272756	Sample 437	E-MTAB-6043	ArrayExpress	E-MTAB-6043	http://identifiers.org/arrayexpress/E-MTAB-6043	Gene filtering	doi:10.6084/m9.figshare.5350321.v5	figshare	doi:10.6084/m9.figshare.5350321.v5	https://doi.org/10.6084/m9.figshare.5350321.v5	non-small cell lung carcinoma
GSE10799	Batch effect removal	GSM272757	Sample 438	E-MTAB-6043	ArrayExpress	E-MTAB-6043	http://identifiers.org/arrayexpress/E-MTAB-6043	Gene filtering	doi:10.6084/m9.figshare.5350321.v5	figshare	doi:10.6084/m9.figshare.5350321.v5	https://doi.org/10.6084/m9.figshare.5350321.v5	non-small cell lung carcinoma
GSE10799	Batch effect removal	GSM272758	Sample 439	E-MTAB-6043	ArrayExpress	E-MTAB-6043	http://identifiers.org/arrayexpress/E-MTAB-6043	Gene filtering	doi:10.6084/m9.figshare.5350321.v5	figshare	doi:10.6084/m9.figshare.5350321.v5	https://doi.org/10.6084/m9.figshare.5350321.v5	non-small cell lung carcinoma
GSE10799	Batch effect removal	GSM272759	Sample 440	E-MTAB-6043	ArrayExpress	E-MTAB-6043	http://identifiers.org/arrayexpress/E-MTAB-6043	Gene filtering	doi:10.6084/m9.figshare.5350321.v5	figshare	doi:10.6084/m9.figshare.5350321.v5	https://doi.org/10.6084/m9.figshare.5350321.v5	non-small cell lung carcinoma
GSE10799	Batch effect removal	GSM272760	Sample 441	E-MTAB-6043	ArrayExpress	E-MTAB-6043	http://identifiers.org/arrayexpress/E-MTAB-6043	Gene filtering	doi:10.6084/m9.figshare.5350321.v5	figshare	doi:10.6084/m9.figshare.5350321.v5	https://doi.org/10.6084/m9.figshare.5350321.v5	non-small cell lung carcinoma
GSE10799	Batch effect removal	GSM272761	Sample 442	E-MTAB-6043	ArrayExpress	E-MTAB-6043	http://identifiers.org/arrayexpress/E-MTAB-6043	Gene filtering	doi:10.6084/m9.figshare.5350321.v5	figshare	doi:10.6084/m9.figshare.5350321.v5	https://doi.org/10.6084/m9.figshare.5350321.v5	non-small cell lung carcinoma
GSE10799	Batch effect removal	GSM272762	Sample 443	E-MTAB-6043	ArrayExpress	E-MTAB-6043	http://identifiers.org/arrayexpress/E-MTAB-6043	Gene filtering	doi:10.6084/m9.figshare.5350321.v5	figshare	doi:10.6084/m9.figshare.5350321.v5	https://doi.org/10.6084/m9.figshare.5350321.v5	non-small cell lung carcinoma
GSE10799	Batch effect removal	GSM272763	Sample 444	E-MTAB-6043	ArrayExpress	E-MTAB-6043	http://identifiers.org/arrayexpress/E-MTAB-6043	Gene filtering	doi:10.6084/m9.figshare.5350321.v5	figshare	doi:10.6084/m9.figshare.5350321.v5	https://doi.org/10.6084/m9.figshare.5350321.v5	non-small cell lung carcinoma
GSE10799	Batch effect removal	GSM272764	Sample 445	E-MTAB-6043	ArrayExpress	E-MTAB-6043	http://identifiers.org/arrayexpress/E-MTAB-6043	Gene filtering	doi:10.6084/m9.figshare.5350321.v5	figshare	doi:10.6084/m9.figshare.5350321.v5	https://doi.org/10.6084/m9.figshare.5350321.v5	non-small cell lung carcinoma
GSE10799	Batch effect removal	GSM272765	Sample 446	E-MTAB-6043	ArrayExpress	E-MTAB-6043	http://identifiers.org/arrayexpress/E-MTAB-6043	Gene filtering	doi:10.6084/m9.figshare.5350321.v5	figshare	doi:10.6084/m9.figshare.5350321.v5	https://doi.org/10.6084/m9.figshare.5350321.v5	non-small cell lung carcinoma
GSE10799	Batch effect removal	GSM272766	Sample 447	E-MTAB-6043	ArrayExpress	E-MTAB-6043	http://identifiers.org/arrayexpress/E-MTAB-6043	Gene filtering	doi:10.6084/m9.figshare.5350321.v5	figshare	doi:10.6084/m9.figshare.5350321.v5	https://doi.org/10.6084/m9.figshare.5350321.v5	non-small cell lung carcinoma
GSE10799	Batch effect removal	GSM272767	Sample 448	E-MTAB-6043	ArrayExpress	E-MTAB-6043	http://identifiers.org/arrayexpress/E-MTAB-6043	Gene filtering	doi:10.6084/m9.figshare.5350321.v5	figshare	doi:10.6084/m9.figshare.5350321.v5	https://doi.org/10.6084/m9.figshare.5350321.v5	non-small cell lung carcinoma
GSE10799	Batch effect removal	GSM272768	Sample 449	E-MTAB-6043	ArrayExpress	E-MTAB-6043	http://identifiers.org/arrayexpress/E-MTAB-6043	Gene filtering	doi:10.6084/m9.figshare.5350321.v5	figshare	doi:10.6084/m9.figshare.5350321.v5	https://doi.org/10.6084/m9.figshare.5350321.v5	non-small cell lung carcinoma
GSE10799	Batch effect removal	GSM272769	Sample 450	E-MTAB-6043	ArrayExpress	E-MTAB-6043	http://identifiers.org/arrayexpress/E-MTAB-6043	Gene filtering	doi:10.6084/m9.figshare.5350321.v5	figshare	doi:10.6084/m9.figshare.5350321.v5	https://doi.org/10.6084/m9.figshare.5350321.v5	non-small cell lung carcinoma
GSE10799	Batch effect removal	GSM272770	Sample 451	E-MTAB-6043	ArrayExpress	E-MTAB-6043	http://identifiers.org/arrayexpress/E-MTAB-6043	Gene filtering	doi:10.6084/m9.figshare.5350321.v5	figshare	doi:10.6084/m9.figshare.5350321.v5	https://doi.org/10.6084/m9.figshare.5350321.v5	normal
GSE10799	Batch effect removal	GSM272771	Sample 452	E-MTAB-6043	ArrayExpress	E-MTAB-6043	http://identifiers.org/arrayexpress/E-MTAB-6043	Gene filtering	doi:10.6084/m9.figshare.5350321.v5	figshare	doi:10.6084/m9.figshare.5350321.v5	https://doi.org/10.6084/m9.figshare.5350321.v5	normal
GSE10799	Batch effect removal	GSM272772	Sample 453	E-MTAB-6043	ArrayExpress	E-MTAB-6043	http://identifiers.org/arrayexpress/E-MTAB-6043	Gene filtering	doi:10.6084/m9.figshare.5350321.v5	figshare	doi:10.6084/m9.figshare.5350321.v5	https://doi.org/10.6084/m9.figshare.5350321.v5	normal
GSE12667	Batch effect removal	GSM318073	Sample 516	E-MTAB-6043	ArrayExpress	E-MTAB-6043	http://identifiers.org/arrayexpress/E-MTAB-6043	Gene filtering	doi:10.6084/m9.figshare.5350321.v5	figshare	doi:10.6084/m9.figshare.5350321.v5	https://doi.org/10.6084/m9.figshare.5350321.v5	non-small cell lung carcinoma
GSE12667	Batch effect removal	GSM318074	Sample 454	E-MTAB-6043	ArrayExpress	E-MTAB-6043	http://identifiers.org/arrayexpress/E-MTAB-6043	Gene filtering	doi:10.6084/m9.figshare.5350321.v5	figshare	doi:10.6084/m9.figshare.5350321.v5	https://doi.org/10.6084/m9.figshare.5350321.v5	non-small cell lung carcinoma
GSE12667	Batch effect removal	GSM318075	Sample 455	E-MTAB-6043	ArrayExpress	E-MTAB-6043	http://identifiers.org/arrayexpress/E-MTAB-6043	Gene filtering	doi:10.6084/m9.figshare.5350321.v5	figshare	doi:10.6084/m9.figshare.5350321.v5	https://doi.org/10.6084/m9.figshare.5350321.v5	non-small cell lung carcinoma
GSE12667	Batch effect removal	GSM318076	Sample 456	E-MTAB-6043	ArrayExpress	E-MTAB-6043	http://identifiers.org/arrayexpress/E-MTAB-6043	Gene filtering	doi:10.6084/m9.figshare.5350321.v5	figshare	doi:10.6084/m9.figshare.5350321.v5	https://doi.org/10.6084/m9.figshare.5350321.v5	non-small cell lung carcinoma
GSE12667	Batch effect removal	GSM318077	Sample 457	E-MTAB-6043	ArrayExpress	E-MTAB-6043	http://identifiers.org/arrayexpress/E-MTAB-6043	Gene filtering	doi:10.6084/m9.figshare.5350321.v5	figshare	doi:10.6084/m9.figshare.5350321.v5	https://doi.org/10.6084/m9.figshare.5350321.v5	non-small cell lung carcinoma
GSE12667	Batch effect removal	GSM318078	Sample 458	E-MTAB-6043	ArrayExpress	E-MTAB-6043	http://identifiers.org/arrayexpress/E-MTAB-6043	Gene filtering	doi:10.6084/m9.figshare.5350321.v5	figshare	doi:10.6084/m9.figshare.5350321.v5	https://doi.org/10.6084/m9.figshare.5350321.v5	non-small cell lung carcinoma
GSE12667	Batch effect removal	GSM318079	Sample 459	E-MTAB-6043	ArrayExpress	E-MTAB-6043	http://identifiers.org/arrayexpress/E-MTAB-6043	Gene filtering	doi:10.6084/m9.figshare.5350321.v5	figshare	doi:10.6084/m9.figshare.5350321.v5	https://doi.org/10.6084/m9.figshare.5350321.v5	non-small cell lung carcinoma
GSE12667	Batch effect removal	GSM318080	Sample 460	E-MTAB-6043	ArrayExpress	E-MTAB-6043	http://identifiers.org/arrayexpress/E-MTAB-6043	Gene filtering	doi:10.6084/m9.figshare.5350321.v5	figshare	doi:10.6084/m9.figshare.5350321.v5	https://doi.org/10.6084/m9.figshare.5350321.v5	non-small cell lung carcinoma
GSE12667	Batch effect removal	GSM318081	Sample 517	E-MTAB-6043	ArrayExpress	E-MTAB-6043	http://identifiers.org/arrayexpress/E-MTAB-6043	Gene filtering	doi:10.6084/m9.figshare.5350321.v5	figshare	doi:10.6084/m9.figshare.5350321.v5	https://doi.org/10.6084/m9.figshare.5350321.v5	non-small cell lung carcinoma
GSE12667	Batch effect removal	GSM318082	Sample 461	E-MTAB-6043	ArrayExpress	E-MTAB-6043	http://identifiers.org/arrayexpress/E-MTAB-6043	Gene filtering	doi:10.6084/m9.figshare.5350321.v5	figshare	doi:10.6084/m9.figshare.5350321.v5	https://doi.org/10.6084/m9.figshare.5350321.v5	non-small cell lung carcinoma
GSE12667	Batch effect removal	GSM318083	Sample 462	E-MTAB-6043	ArrayExpress	E-MTAB-6043	http://identifiers.org/arrayexpress/E-MTAB-6043	Gene filtering	doi:10.6084/m9.figshare.5350321.v5	figshare	doi:10.6084/m9.figshare.5350321.v5	https://doi.org/10.6084/m9.figshare.5350321.v5	non-small cell lung carcinoma
GSE12667	Batch effect removal	GSM318084	Sample 463	E-MTAB-6043	ArrayExpress	E-MTAB-6043	http://identifiers.org/arrayexpress/E-MTAB-6043	Gene filtering	doi:10.6084/m9.figshare.5350321.v5	figshare	doi:10.6084/m9.figshare.5350321.v5	https://doi.org/10.6084/m9.figshare.5350321.v5	non-small cell lung carcinoma
GSE12667	Batch effect removal	GSM318085	Sample 464	E-MTAB-6043	ArrayExpress	E-MTAB-6043	http://identifiers.org/arrayexpress/E-MTAB-6043	Gene filtering	doi:10.6084/m9.figshare.5350321.v5	figshare	doi:10.6084/m9.figshare.5350321.v5	https://doi.org/10.6084/m9.figshare.5350321.v5	non-small cell lung carcinoma
GSE12667	Batch effect removal	GSM318086	Sample 518	E-MTAB-6043	ArrayExpress	E-MTAB-6043	http://identifiers.org/arrayexpress/E-MTAB-6043	Gene filtering	doi:10.6084/m9.figshare.5350321.v5	figshare	doi:10.6084/m9.figshare.5350321.v5	https://doi.org/10.6084/m9.figshare.5350321.v5	non-small cell lung carcinoma
GSE12667	Batch effect removal	GSM318087	Sample 465	E-MTAB-6043	ArrayExpress	E-MTAB-6043	http://identifiers.org/arrayexpress/E-MTAB-6043	Gene filtering	doi:10.6084/m9.figshare.5350321.v5	figshare	doi:10.6084/m9.figshare.5350321.v5	https://doi.org/10.6084/m9.figshare.5350321.v5	non-small cell lung carcinoma
GSE12667	Batch effect removal	GSM318088	Sample 519	E-MTAB-6043	ArrayExpress	E-MTAB-6043	http://identifiers.org/arrayexpress/E-MTAB-6043	Gene filtering	doi:10.6084/m9.figshare.5350321.v5	figshare	doi:10.6084/m9.figshare.5350321.v5	https://doi.org/10.6084/m9.figshare.5350321.v5	non-small cell lung carcinoma
GSE18842	Batch effect removal	GSM466957	Sample 966	E-MTAB-6043	ArrayExpress	E-MTAB-6043	http://identifiers.org/arrayexpress/E-MTAB-6043	Gene filtering	doi:10.6084/m9.figshare.5350321.v5	figshare	doi:10.6084/m9.figshare.5350321.v5	https://doi.org/10.6084/m9.figshare.5350321.v5	normal
GSE18842	Batch effect removal	GSM466970	Sample 979	E-MTAB-6043	ArrayExpress	E-MTAB-6043	http://identifiers.org/arrayexpress/E-MTAB-6043	Gene filtering	doi:10.6084/m9.figshare.5350321.v5	figshare	doi:10.6084/m9.figshare.5350321.v5	https://doi.org/10.6084/m9.figshare.5350321.v5	normal
GSE18842	Batch effect removal	GSM466973	Sample 982	E-MTAB-6043	ArrayExpress	E-MTAB-6043	http://identifiers.org/arrayexpress/E-MTAB-6043	Gene filtering	doi:10.6084/m9.figshare.5350321.v5	figshare	doi:10.6084/m9.figshare.5350321.v5	https://doi.org/10.6084/m9.figshare.5350321.v5	non-small cell lung carcinoma
GSE18842	Batch effect removal	GSM466977	Sample 986	E-MTAB-6043	ArrayExpress	E-MTAB-6043	http://identifiers.org/arrayexpress/E-MTAB-6043	Gene filtering	doi:10.6084/m9.figshare.5350321.v5	figshare	doi:10.6084/m9.figshare.5350321.v5	https://doi.org/10.6084/m9.figshare.5350321.v5	non-small cell lung carcinoma
GSE18842	Batch effect removal	GSM466984	Sample 993	E-MTAB-6043	ArrayExpress	E-MTAB-6043	http://identifiers.org/arrayexpress/E-MTAB-6043	Gene filtering	doi:10.6084/m9.figshare.5350321.v5	figshare	doi:10.6084/m9.figshare.5350321.v5	https://doi.org/10.6084/m9.figshare.5350321.v5	normal
GSE18842	Batch effect removal	GSM466994	Sample 1003	E-MTAB-6043	ArrayExpress	E-MTAB-6043	http://identifiers.org/arrayexpress/E-MTAB-6043	Gene filtering	doi:10.6084/m9.figshare.5350321.v5	figshare	doi:10.6084/m9.figshare.5350321.v5	https://doi.org/10.6084/m9.figshare.5350321.v5	non-small cell lung carcinoma
GSE18842	Batch effect removal	GSM466999	Sample 1008	E-MTAB-6043	ArrayExpress	E-MTAB-6043	http://identifiers.org/arrayexpress/E-MTAB-6043	Gene filtering	doi:10.6084/m9.figshare.5350321.v5	figshare	doi:10.6084/m9.figshare.5350321.v5	https://doi.org/10.6084/m9.figshare.5350321.v5	normal
GSE18842	Batch effect removal	GSM467013	Sample 1022	E-MTAB-6043	ArrayExpress	E-MTAB-6043	http://identifiers.org/arrayexpress/E-MTAB-6043	Gene filtering	doi:10.6084/m9.figshare.5350321.v5	figshare	doi:10.6084/m9.figshare.5350321.v5	https://doi.org/10.6084/m9.figshare.5350321.v5	normal
GSE18842	Batch effect removal	GSM467019	Sample 1028	E-MTAB-6043	ArrayExpress	E-MTAB-6043	http://identifiers.org/arrayexpress/E-MTAB-6043	Gene filtering	doi:10.6084/m9.figshare.5350321.v5	figshare	doi:10.6084/m9.figshare.5350321.v5	https://doi.org/10.6084/m9.figshare.5350321.v5	normal
GSE18842	Batch effect removal	GSM467021	Sample 1030	E-MTAB-6043	ArrayExpress	E-MTAB-6043	http://identifiers.org/arrayexpress/E-MTAB-6043	Gene filtering	doi:10.6084/m9.figshare.5350321.v5	figshare	doi:10.6084/m9.figshare.5350321.v5	https://doi.org/10.6084/m9.figshare.5350321.v5	non-small cell lung carcinoma
GSE18842	Batch effect removal	GSM467022	Sample 1031	E-MTAB-6043	ArrayExpress	E-MTAB-6043	http://identifiers.org/arrayexpress/E-MTAB-6043	Gene filtering	doi:10.6084/m9.figshare.5350321.v5	figshare	doi:10.6084/m9.figshare.5350321.v5	https://doi.org/10.6084/m9.figshare.5350321.v5	normal
GSE18842	Batch effect removal	GSM467037	Sample 1046	E-MTAB-6043	ArrayExpress	E-MTAB-6043	http://identifiers.org/arrayexpress/E-MTAB-6043	Gene filtering	doi:10.6084/m9.figshare.5350321.v5	figshare	doi:10.6084/m9.figshare.5350321.v5	https://doi.org/10.6084/m9.figshare.5350321.v5	normal
GSE19188	Batch effect removal	GSM475656	Sample 121	E-MTAB-6043	ArrayExpress	E-MTAB-6043	http://identifiers.org/arrayexpress/E-MTAB-6043	Gene filtering	doi:10.6084/m9.figshare.5350321.v5	figshare	doi:10.6084/m9.figshare.5350321.v5	https://doi.org/10.6084/m9.figshare.5350321.v5	non-small cell lung carcinoma
GSE19188	Batch effect removal	GSM475660	Sample 125	E-MTAB-6043	ArrayExpress	E-MTAB-6043	http://identifiers.org/arrayexpress/E-MTAB-6043	Gene filtering	doi:10.6084/m9.figshare.5350321.v5	figshare	doi:10.6084/m9.figshare.5350321.v5	https://doi.org/10.6084/m9.figshare.5350321.v5	normal
GSE19188	Batch effect removal	GSM475662	Sample 127	E-MTAB-6043	ArrayExpress	E-MTAB-6043	http://identifiers.org/arrayexpress/E-MTAB-6043	Gene filtering	doi:10.6084/m9.figshare.5350321.v5	figshare	doi:10.6084/m9.figshare.5350321.v5	https://doi.org/10.6084/m9.figshare.5350321.v5	non-small cell lung carcinoma
GSE18842	Batch effect removal	GSM466958	Sample 967	E-MTAB-6043	ArrayExpress	E-MTAB-6043	http://identifiers.org/arrayexpress/E-MTAB-6043	Gene filtering	doi:10.6084/m9.figshare.5350321.v5	figshare	doi:10.6084/m9.figshare.5350321.v5	https://doi.org/10.6084/m9.figshare.5350321.v5	non-small cell lung carcinoma
GSE18842	Batch effect removal	GSM466961	Sample 970	E-MTAB-6043	ArrayExpress	E-MTAB-6043	http://identifiers.org/arrayexpress/E-MTAB-6043	Gene filtering	doi:10.6084/m9.figshare.5350321.v5	figshare	doi:10.6084/m9.figshare.5350321.v5	https://doi.org/10.6084/m9.figshare.5350321.v5	normal
GSE18842	Batch effect removal	GSM466986	Sample 995	E-MTAB-6043	ArrayExpress	E-MTAB-6043	http://identifiers.org/arrayexpress/E-MTAB-6043	Gene filtering	doi:10.6084/m9.figshare.5350321.v5	figshare	doi:10.6084/m9.figshare.5350321.v5	https://doi.org/10.6084/m9.figshare.5350321.v5	normal
GSE18842	Batch effect removal	GSM467002	Sample 1011	E-MTAB-6043	ArrayExpress	E-MTAB-6043	http://identifiers.org/arrayexpress/E-MTAB-6043	Gene filtering	doi:10.6084/m9.figshare.5350321.v5	figshare	doi:10.6084/m9.figshare.5350321.v5	https://doi.org/10.6084/m9.figshare.5350321.v5	normal
GSE18842	Batch effect removal	GSM467006	Sample 1015	E-MTAB-6043	ArrayExpress	E-MTAB-6043	http://identifiers.org/arrayexpress/E-MTAB-6043	Gene filtering	doi:10.6084/m9.figshare.5350321.v5	figshare	doi:10.6084/m9.figshare.5350321.v5	https://doi.org/10.6084/m9.figshare.5350321.v5	non-small cell lung carcinoma
GSE18842	Batch effect removal	GSM467018	Sample 1027	E-MTAB-6043	ArrayExpress	E-MTAB-6043	http://identifiers.org/arrayexpress/E-MTAB-6043	Gene filtering	doi:10.6084/m9.figshare.5350321.v5	figshare	doi:10.6084/m9.figshare.5350321.v5	https://doi.org/10.6084/m9.figshare.5350321.v5	non-small cell lung carcinoma
GSE18842	Batch effect removal	GSM467029	Sample 1038	E-MTAB-6043	ArrayExpress	E-MTAB-6043	http://identifiers.org/arrayexpress/E-MTAB-6043	Gene filtering	doi:10.6084/m9.figshare.5350321.v5	figshare	doi:10.6084/m9.figshare.5350321.v5	https://doi.org/10.6084/m9.figshare.5350321.v5	non-small cell lung carcinoma
GSE18842	Batch effect removal	GSM467036	Sample 1045	E-MTAB-6043	ArrayExpress	E-MTAB-6043	http://identifiers.org/arrayexpress/E-MTAB-6043	Gene filtering	doi:10.6084/m9.figshare.5350321.v5	figshare	doi:10.6084/m9.figshare.5350321.v5	https://doi.org/10.6084/m9.figshare.5350321.v5	non-small cell lung carcinoma
GSE18842	Batch effect removal	GSM466952	Sample 961	E-MTAB-6043	ArrayExpress	E-MTAB-6043	http://identifiers.org/arrayexpress/E-MTAB-6043	Gene filtering	doi:10.6084/m9.figshare.5350321.v5	figshare	doi:10.6084/m9.figshare.5350321.v5	https://doi.org/10.6084/m9.figshare.5350321.v5	non-small cell lung carcinoma
GSE18842	Batch effect removal	GSM466953	Sample 962	E-MTAB-6043	ArrayExpress	E-MTAB-6043	http://identifiers.org/arrayexpress/E-MTAB-6043	Gene filtering	doi:10.6084/m9.figshare.5350321.v5	figshare	doi:10.6084/m9.figshare.5350321.v5	https://doi.org/10.6084/m9.figshare.5350321.v5	normal
GSE18842	Batch effect removal	GSM466955	Sample 964	E-MTAB-6043	ArrayExpress	E-MTAB-6043	http://identifiers.org/arrayexpress/E-MTAB-6043	Gene filtering	doi:10.6084/m9.figshare.5350321.v5	figshare	doi:10.6084/m9.figshare.5350321.v5	https://doi.org/10.6084/m9.figshare.5350321.v5	normal
GSE18842	Batch effect removal	GSM466960	Sample 969	E-MTAB-6043	ArrayExpress	E-MTAB-6043	http://identifiers.org/arrayexpress/E-MTAB-6043	Gene filtering	doi:10.6084/m9.figshare.5350321.v5	figshare	doi:10.6084/m9.figshare.5350321.v5	https://doi.org/10.6084/m9.figshare.5350321.v5	non-small cell lung carcinoma
GSE18842	Batch effect removal	GSM466964	Sample 973	E-MTAB-6043	ArrayExpress	E-MTAB-6043	http://identifiers.org/arrayexpress/E-MTAB-6043	Gene filtering	doi:10.6084/m9.figshare.5350321.v5	figshare	doi:10.6084/m9.figshare.5350321.v5	https://doi.org/10.6084/m9.figshare.5350321.v5	normal
GSE18842	Batch effect removal	GSM466965	Sample 974	E-MTAB-6043	ArrayExpress	E-MTAB-6043	http://identifiers.org/arrayexpress/E-MTAB-6043	Gene filtering	doi:10.6084/m9.figshare.5350321.v5	figshare	doi:10.6084/m9.figshare.5350321.v5	https://doi.org/10.6084/m9.figshare.5350321.v5	non-small cell lung carcinoma
GSE18842	Batch effect removal	GSM466966	Sample 975	E-MTAB-6043	ArrayExpress	E-MTAB-6043	http://identifiers.org/arrayexpress/E-MTAB-6043	Gene filtering	doi:10.6084/m9.figshare.5350321.v5	figshare	doi:10.6084/m9.figshare.5350321.v5	https://doi.org/10.6084/m9.figshare.5350321.v5	normal
GSE18842	Batch effect removal	GSM466978	Sample 987	E-MTAB-6043	ArrayExpress	E-MTAB-6043	http://identifiers.org/arrayexpress/E-MTAB-6043	Gene filtering	doi:10.6084/m9.figshare.5350321.v5	figshare	doi:10.6084/m9.figshare.5350321.v5	https://doi.org/10.6084/m9.figshare.5350321.v5	normal
GSE18842	Batch effect removal	GSM466979	Sample 988	E-MTAB-6043	ArrayExpress	E-MTAB-6043	http://identifiers.org/arrayexpress/E-MTAB-6043	Gene filtering	doi:10.6084/m9.figshare.5350321.v5	figshare	doi:10.6084/m9.figshare.5350321.v5	https://doi.org/10.6084/m9.figshare.5350321.v5	normal
GSE18842	Batch effect removal	GSM466985	Sample 994	E-MTAB-6043	ArrayExpress	E-MTAB-6043	http://identifiers.org/arrayexpress/E-MTAB-6043	Gene filtering	doi:10.6084/m9.figshare.5350321.v5	figshare	doi:10.6084/m9.figshare.5350321.v5	https://doi.org/10.6084/m9.figshare.5350321.v5	non-small cell lung carcinoma
GSE18842	Batch effect removal	GSM466990	Sample 999	E-MTAB-6043	ArrayExpress	E-MTAB-6043	http://identifiers.org/arrayexpress/E-MTAB-6043	Gene filtering	doi:10.6084/m9.figshare.5350321.v5	figshare	doi:10.6084/m9.figshare.5350321.v5	https://doi.org/10.6084/m9.figshare.5350321.v5	normal
GSE18842	Batch effect removal	GSM466998	Sample 1007	E-MTAB-6043	ArrayExpress	E-MTAB-6043	http://identifiers.org/arrayexpress/E-MTAB-6043	Gene filtering	doi:10.6084/m9.figshare.5350321.v5	figshare	doi:10.6084/m9.figshare.5350321.v5	https://doi.org/10.6084/m9.figshare.5350321.v5	non-small cell lung carcinoma
GSE18842	Batch effect removal	GSM467000	Sample 1009	E-MTAB-6043	ArrayExpress	E-MTAB-6043	http://identifiers.org/arrayexpress/E-MTAB-6043	Gene filtering	doi:10.6084/m9.figshare.5350321.v5	figshare	doi:10.6084/m9.figshare.5350321.v5	https://doi.org/10.6084/m9.figshare.5350321.v5	normal
GSE18842	Batch effect removal	GSM467005	Sample 1014	E-MTAB-6043	ArrayExpress	E-MTAB-6043	http://identifiers.org/arrayexpress/E-MTAB-6043	Gene filtering	doi:10.6084/m9.figshare.5350321.v5	figshare	doi:10.6084/m9.figshare.5350321.v5	https://doi.org/10.6084/m9.figshare.5350321.v5	normal
GSE18842	Batch effect removal	GSM467007	Sample 1016	E-MTAB-6043	ArrayExpress	E-MTAB-6043	http://identifiers.org/arrayexpress/E-MTAB-6043	Gene filtering	doi:10.6084/m9.figshare.5350321.v5	figshare	doi:10.6084/m9.figshare.5350321.v5	https://doi.org/10.6084/m9.figshare.5350321.v5	normal
GSE18842	Batch effect removal	GSM467008	Sample 1017	E-MTAB-6043	ArrayExpress	E-MTAB-6043	http://identifiers.org/arrayexpress/E-MTAB-6043	Gene filtering	doi:10.6084/m9.figshare.5350321.v5	figshare	doi:10.6084/m9.figshare.5350321.v5	https://doi.org/10.6084/m9.figshare.5350321.v5	non-small cell lung carcinoma
GSE18842	Batch effect removal	GSM467009	Sample 1018	E-MTAB-6043	ArrayExpress	E-MTAB-6043	http://identifiers.org/arrayexpress/E-MTAB-6043	Gene filtering	doi:10.6084/m9.figshare.5350321.v5	figshare	doi:10.6084/m9.figshare.5350321.v5	https://doi.org/10.6084/m9.figshare.5350321.v5	normal
GSE18842	Batch effect removal	GSM467016	Sample 1025	E-MTAB-6043	ArrayExpress	E-MTAB-6043	http://identifiers.org/arrayexpress/E-MTAB-6043	Gene filtering	doi:10.6084/m9.figshare.5350321.v5	figshare	doi:10.6084/m9.figshare.5350321.v5	https://doi.org/10.6084/m9.figshare.5350321.v5	non-small cell lung carcinoma
GSE18842	Batch effect removal	GSM467017	Sample 1026	E-MTAB-6043	ArrayExpress	E-MTAB-6043	http://identifiers.org/arrayexpress/E-MTAB-6043	Gene filtering	doi:10.6084/m9.figshare.5350321.v5	figshare	doi:10.6084/m9.figshare.5350321.v5	https://doi.org/10.6084/m9.figshare.5350321.v5	normal
GSE18842	Batch effect removal	GSM467030	Sample 1039	E-MTAB-6043	ArrayExpress	E-MTAB-6043	http://identifiers.org/arrayexpress/E-MTAB-6043	Gene filtering	doi:10.6084/m9.figshare.5350321.v5	figshare	doi:10.6084/m9.figshare.5350321.v5	https://doi.org/10.6084/m9.figshare.5350321.v5	non-small cell lung carcinoma
GSE18842	Batch effect removal	GSM467033	Sample 1042	E-MTAB-6043	ArrayExpress	E-MTAB-6043	http://identifiers.org/arrayexpress/E-MTAB-6043	Gene filtering	doi:10.6084/m9.figshare.5350321.v5	figshare	doi:10.6084/m9.figshare.5350321.v5	https://doi.org/10.6084/m9.figshare.5350321.v5	normal
GSE18842	Batch effect removal	GSM467034	Sample 1043	E-MTAB-6043	ArrayExpress	E-MTAB-6043	http://identifiers.org/arrayexpress/E-MTAB-6043	Gene filtering	doi:10.6084/m9.figshare.5350321.v5	figshare	doi:10.6084/m9.figshare.5350321.v5	https://doi.org/10.6084/m9.figshare.5350321.v5	non-small cell lung carcinoma
GSE19188	Batch effect removal	GSM475658	Sample 123	E-MTAB-6043	ArrayExpress	E-MTAB-6043	http://identifiers.org/arrayexpress/E-MTAB-6043	Gene filtering	doi:10.6084/m9.figshare.5350321.v5	figshare	doi:10.6084/m9.figshare.5350321.v5	https://doi.org/10.6084/m9.figshare.5350321.v5	normal
GSE19188	Batch effect removal	GSM475659	Sample 124	E-MTAB-6043	ArrayExpress	E-MTAB-6043	http://identifiers.org/arrayexpress/E-MTAB-6043	Gene filtering	doi:10.6084/m9.figshare.5350321.v5	figshare	doi:10.6084/m9.figshare.5350321.v5	https://doi.org/10.6084/m9.figshare.5350321.v5	normal
GSE31210	Batch effect removal	GSM773545	Sample 710	E-MTAB-6043	ArrayExpress	E-MTAB-6043	http://identifiers.org/arrayexpress/E-MTAB-6043	Gene filtering	doi:10.6084/m9.figshare.5350321.v5	figshare	doi:10.6084/m9.figshare.5350321.v5	https://doi.org/10.6084/m9.figshare.5350321.v5	non-small cell lung carcinoma
GSE31210	Batch effect removal	GSM773554	Sample 718	E-MTAB-6043	ArrayExpress	E-MTAB-6043	http://identifiers.org/arrayexpress/E-MTAB-6043	Gene filtering	doi:10.6084/m9.figshare.5350321.v5	figshare	doi:10.6084/m9.figshare.5350321.v5	https://doi.org/10.6084/m9.figshare.5350321.v5	non-small cell lung carcinoma
GSE31210	Batch effect removal	GSM773560	Sample 827	E-MTAB-6043	ArrayExpress	E-MTAB-6043	http://identifiers.org/arrayexpress/E-MTAB-6043	Gene filtering	doi:10.6084/m9.figshare.5350321.v5	figshare	doi:10.6084/m9.figshare.5350321.v5	https://doi.org/10.6084/m9.figshare.5350321.v5	non-small cell lung carcinoma
GSE31210	Batch effect removal	GSM773603	Sample 882	E-MTAB-6043	ArrayExpress	E-MTAB-6043	http://identifiers.org/arrayexpress/E-MTAB-6043	Gene filtering	doi:10.6084/m9.figshare.5350321.v5	figshare	doi:10.6084/m9.figshare.5350321.v5	https://doi.org/10.6084/m9.figshare.5350321.v5	non-small cell lung carcinoma
GSE31210	Batch effect removal	GSM773677	Sample 897	E-MTAB-6043	ArrayExpress	E-MTAB-6043	http://identifiers.org/arrayexpress/E-MTAB-6043	Gene filtering	doi:10.6084/m9.figshare.5350321.v5	figshare	doi:10.6084/m9.figshare.5350321.v5	https://doi.org/10.6084/m9.figshare.5350321.v5	non-small cell lung carcinoma
GSE31210	Batch effect removal	GSM773708	Sample 772	E-MTAB-6043	ArrayExpress	E-MTAB-6043	http://identifiers.org/arrayexpress/E-MTAB-6043	Gene filtering	doi:10.6084/m9.figshare.5350321.v5	figshare	doi:10.6084/m9.figshare.5350321.v5	https://doi.org/10.6084/m9.figshare.5350321.v5	non-small cell lung carcinoma
GSE50081	Batch effect removal	GSM1213849	Sample 709	E-MTAB-6043	ArrayExpress	E-MTAB-6043	http://identifiers.org/arrayexpress/E-MTAB-6043	Gene filtering	doi:10.6084/m9.figshare.5350321.v5	figshare	doi:10.6084/m9.figshare.5350321.v5	https://doi.org/10.6084/m9.figshare.5350321.v5	non-small cell lung carcinoma
GSE50081	Batch effect removal	GSM1213795	Sample 655	E-MTAB-6043	ArrayExpress	E-MTAB-6043	http://identifiers.org/arrayexpress/E-MTAB-6043	Gene filtering	doi:10.6084/m9.figshare.5350321.v5	figshare	doi:10.6084/m9.figshare.5350321.v5	https://doi.org/10.6084/m9.figshare.5350321.v5	non-small cell lung carcinoma
GSE50081	Batch effect removal	GSM1213756	Sample 616	E-MTAB-6043	ArrayExpress	E-MTAB-6043	http://identifiers.org/arrayexpress/E-MTAB-6043	Gene filtering	doi:10.6084/m9.figshare.5350321.v5	figshare	doi:10.6084/m9.figshare.5350321.v5	https://doi.org/10.6084/m9.figshare.5350321.v5	non-small cell lung carcinoma
GSE31210	Batch effect removal	GSM773555	Sample 792	E-MTAB-6043	ArrayExpress	E-MTAB-6043	http://identifiers.org/arrayexpress/E-MTAB-6043	Gene filtering	doi:10.6084/m9.figshare.5350321.v5	figshare	doi:10.6084/m9.figshare.5350321.v5	https://doi.org/10.6084/m9.figshare.5350321.v5	non-small cell lung carcinoma
GSE31210	Batch effect removal	GSM773574	Sample 750	E-MTAB-6043	ArrayExpress	E-MTAB-6043	http://identifiers.org/arrayexpress/E-MTAB-6043	Gene filtering	doi:10.6084/m9.figshare.5350321.v5	figshare	doi:10.6084/m9.figshare.5350321.v5	https://doi.org/10.6084/m9.figshare.5350321.v5	non-small cell lung carcinoma
GSE31210	Batch effect removal	GSM773612	Sample 879	E-MTAB-6043	ArrayExpress	E-MTAB-6043	http://identifiers.org/arrayexpress/E-MTAB-6043	Gene filtering	doi:10.6084/m9.figshare.5350321.v5	figshare	doi:10.6084/m9.figshare.5350321.v5	https://doi.org/10.6084/m9.figshare.5350321.v5	non-small cell lung carcinoma
GSE31210	Batch effect removal	GSM773627	Sample 801	E-MTAB-6043	ArrayExpress	E-MTAB-6043	http://identifiers.org/arrayexpress/E-MTAB-6043	Gene filtering	doi:10.6084/m9.figshare.5350321.v5	figshare	doi:10.6084/m9.figshare.5350321.v5	https://doi.org/10.6084/m9.figshare.5350321.v5	non-small cell lung carcinoma
GSE31210	Batch effect removal	GSM773710	Sample 756	E-MTAB-6043	ArrayExpress	E-MTAB-6043	http://identifiers.org/arrayexpress/E-MTAB-6043	Gene filtering	doi:10.6084/m9.figshare.5350321.v5	figshare	doi:10.6084/m9.figshare.5350321.v5	https://doi.org/10.6084/m9.figshare.5350321.v5	non-small cell lung carcinoma
GSE50081	Batch effect removal	GSM1213699	Sample 559	E-MTAB-6043	ArrayExpress	E-MTAB-6043	http://identifiers.org/arrayexpress/E-MTAB-6043	Gene filtering	doi:10.6084/m9.figshare.5350321.v5	figshare	doi:10.6084/m9.figshare.5350321.v5	https://doi.org/10.6084/m9.figshare.5350321.v5	non-small cell lung carcinoma
GSE50081	Batch effect removal	GSM1213693	Sample 553	E-MTAB-6043	ArrayExpress	E-MTAB-6043	http://identifiers.org/arrayexpress/E-MTAB-6043	Gene filtering	doi:10.6084/m9.figshare.5350321.v5	figshare	doi:10.6084/m9.figshare.5350321.v5	https://doi.org/10.6084/m9.figshare.5350321.v5	non-small cell lung carcinoma
GSE50081	Batch effect removal	GSM1213758	Sample 618	E-MTAB-6043	ArrayExpress	E-MTAB-6043	http://identifiers.org/arrayexpress/E-MTAB-6043	Gene filtering	doi:10.6084/m9.figshare.5350321.v5	figshare	doi:10.6084/m9.figshare.5350321.v5	https://doi.org/10.6084/m9.figshare.5350321.v5	non-small cell lung carcinoma
GSE33356	Batch effect removal	GSM494586	Sample 31	E-MTAB-6043	ArrayExpress	E-MTAB-6043	http://identifiers.org/arrayexpress/E-MTAB-6043	Gene filtering	doi:10.6084/m9.figshare.5350321.v5	figshare	doi:10.6084/m9.figshare.5350321.v5	https://doi.org/10.6084/m9.figshare.5350321.v5	non-small cell lung carcinoma
GSE31210	Batch effect removal	GSM773705	Sample 770	E-MTAB-6043	ArrayExpress	E-MTAB-6043	http://identifiers.org/arrayexpress/E-MTAB-6043	Gene filtering	doi:10.6084/m9.figshare.5350321.v5	figshare	doi:10.6084/m9.figshare.5350321.v5	https://doi.org/10.6084/m9.figshare.5350321.v5	non-small cell lung carcinoma
GSE50081	Batch effect removal	GSM1213725	Sample 585	E-MTAB-6043	ArrayExpress	E-MTAB-6043	http://identifiers.org/arrayexpress/E-MTAB-6043	Gene filtering	doi:10.6084/m9.figshare.5350321.v5	figshare	doi:10.6084/m9.figshare.5350321.v5	https://doi.org/10.6084/m9.figshare.5350321.v5	non-small cell lung carcinoma
GSE33356	Batch effect removal	GSM494669	Sample 114	E-MTAB-6043	ArrayExpress	E-MTAB-6043	http://identifiers.org/arrayexpress/E-MTAB-6043	Gene filtering	doi:10.6084/m9.figshare.5350321.v5	figshare	doi:10.6084/m9.figshare.5350321.v5	https://doi.org/10.6084/m9.figshare.5350321.v5	normal
GSE50081	Batch effect removal	GSM1213754	Sample 614	E-MTAB-6043	ArrayExpress	E-MTAB-6043	http://identifiers.org/arrayexpress/E-MTAB-6043	Gene filtering	doi:10.6084/m9.figshare.5350321.v5	figshare	doi:10.6084/m9.figshare.5350321.v5	https://doi.org/10.6084/m9.figshare.5350321.v5	non-small cell lung carcinoma
GSE31210	Batch effect removal	GSM773758	Sample 771	E-MTAB-6043	ArrayExpress	E-MTAB-6043	http://identifiers.org/arrayexpress/E-MTAB-6043	Gene filtering	doi:10.6084/m9.figshare.5350321.v5	figshare	doi:10.6084/m9.figshare.5350321.v5	https://doi.org/10.6084/m9.figshare.5350321.v5	non-small cell lung carcinoma
GSE50081	Batch effect removal	GSM1213674	Sample 534	E-MTAB-6043	ArrayExpress	E-MTAB-6043	http://identifiers.org/arrayexpress/E-MTAB-6043	Gene filtering	doi:10.6084/m9.figshare.5350321.v5	figshare	doi:10.6084/m9.figshare.5350321.v5	https://doi.org/10.6084/m9.figshare.5350321.v5	non-small cell lung carcinoma
GSE50081	Batch effect removal	GSM1213721	Sample 581	E-MTAB-6043	ArrayExpress	E-MTAB-6043	http://identifiers.org/arrayexpress/E-MTAB-6043	Gene filtering	doi:10.6084/m9.figshare.5350321.v5	figshare	doi:10.6084/m9.figshare.5350321.v5	https://doi.org/10.6084/m9.figshare.5350321.v5	non-small cell lung carcinoma
GSE50081	Batch effect removal	GSM1213762	Sample 622	E-MTAB-6043	ArrayExpress	E-MTAB-6043	http://identifiers.org/arrayexpress/E-MTAB-6043	Gene filtering	doi:10.6084/m9.figshare.5350321.v5	figshare	doi:10.6084/m9.figshare.5350321.v5	https://doi.org/10.6084/m9.figshare.5350321.v5	non-small cell lung carcinoma
GSE50081	Batch effect removal	GSM1213769	Sample 629	E-MTAB-6043	ArrayExpress	E-MTAB-6043	http://identifiers.org/arrayexpress/E-MTAB-6043	Gene filtering	doi:10.6084/m9.figshare.5350321.v5	figshare	doi:10.6084/m9.figshare.5350321.v5	https://doi.org/10.6084/m9.figshare.5350321.v5	non-small cell lung carcinoma
GSE10445	Batch effect removal	GSM258900	Sample 1093	E-MTAB-6043	ArrayExpress	E-MTAB-6043	http://identifiers.org/arrayexpress/E-MTAB-6043	Gene filtering	doi:10.6084/m9.figshare.5350321.v5	figshare	doi:10.6084/m9.figshare.5350321.v5	https://doi.org/10.6084/m9.figshare.5350321.v5	non-small cell lung carcinoma
GSE31210	Batch effect removal	GSM773547	Sample 737	E-MTAB-6043	ArrayExpress	E-MTAB-6043	http://identifiers.org/arrayexpress/E-MTAB-6043	Gene filtering	doi:10.6084/m9.figshare.5350321.v5	figshare	doi:10.6084/m9.figshare.5350321.v5	https://doi.org/10.6084/m9.figshare.5350321.v5	non-small cell lung carcinoma
GSE31210	Batch effect removal	GSM773572	Sample 927	E-MTAB-6043	ArrayExpress	E-MTAB-6043	http://identifiers.org/arrayexpress/E-MTAB-6043	Gene filtering	doi:10.6084/m9.figshare.5350321.v5	figshare	doi:10.6084/m9.figshare.5350321.v5	https://doi.org/10.6084/m9.figshare.5350321.v5	non-small cell lung carcinoma
GSE31210	Batch effect removal	GSM773588	Sample 953	E-MTAB-6043	ArrayExpress	E-MTAB-6043	http://identifiers.org/arrayexpress/E-MTAB-6043	Gene filtering	doi:10.6084/m9.figshare.5350321.v5	figshare	doi:10.6084/m9.figshare.5350321.v5	https://doi.org/10.6084/m9.figshare.5350321.v5	non-small cell lung carcinoma
GSE31210	Batch effect removal	GSM773607	Sample 824	E-MTAB-6043	ArrayExpress	E-MTAB-6043	http://identifiers.org/arrayexpress/E-MTAB-6043	Gene filtering	doi:10.6084/m9.figshare.5350321.v5	figshare	doi:10.6084/m9.figshare.5350321.v5	https://doi.org/10.6084/m9.figshare.5350321.v5	non-small cell lung carcinoma
GSE31210	Batch effect removal	GSM773640	Sample 752	E-MTAB-6043	ArrayExpress	E-MTAB-6043	http://identifiers.org/arrayexpress/E-MTAB-6043	Gene filtering	doi:10.6084/m9.figshare.5350321.v5	figshare	doi:10.6084/m9.figshare.5350321.v5	https://doi.org/10.6084/m9.figshare.5350321.v5	non-small cell lung carcinoma
GSE31210	Batch effect removal	GSM773646	Sample 874	E-MTAB-6043	ArrayExpress	E-MTAB-6043	http://identifiers.org/arrayexpress/E-MTAB-6043	Gene filtering	doi:10.6084/m9.figshare.5350321.v5	figshare	doi:10.6084/m9.figshare.5350321.v5	https://doi.org/10.6084/m9.figshare.5350321.v5	non-small cell lung carcinoma
GSE31210	Batch effect removal	GSM773681	Sample 889	E-MTAB-6043	ArrayExpress	E-MTAB-6043	http://identifiers.org/arrayexpress/E-MTAB-6043	Gene filtering	doi:10.6084/m9.figshare.5350321.v5	figshare	doi:10.6084/m9.figshare.5350321.v5	https://doi.org/10.6084/m9.figshare.5350321.v5	non-small cell lung carcinoma
GSE31210	Batch effect removal	GSM773684	Sample 891	E-MTAB-6043	ArrayExpress	E-MTAB-6043	http://identifiers.org/arrayexpress/E-MTAB-6043	Gene filtering	doi:10.6084/m9.figshare.5350321.v5	figshare	doi:10.6084/m9.figshare.5350321.v5	https://doi.org/10.6084/m9.figshare.5350321.v5	non-small cell lung carcinoma
GSE31210	Batch effect removal	GSM773722	Sample 857	E-MTAB-6043	ArrayExpress	E-MTAB-6043	http://identifiers.org/arrayexpress/E-MTAB-6043	Gene filtering	doi:10.6084/m9.figshare.5350321.v5	figshare	doi:10.6084/m9.figshare.5350321.v5	https://doi.org/10.6084/m9.figshare.5350321.v5	non-small cell lung carcinoma
GSE31210	Batch effect removal	GSM773763	Sample 751	E-MTAB-6043	ArrayExpress	E-MTAB-6043	http://identifiers.org/arrayexpress/E-MTAB-6043	Gene filtering	doi:10.6084/m9.figshare.5350321.v5	figshare	doi:10.6084/m9.figshare.5350321.v5	https://doi.org/10.6084/m9.figshare.5350321.v5	non-small cell lung carcinoma
GSE31210	Batch effect removal	GSM773765	Sample 869	E-MTAB-6043	ArrayExpress	E-MTAB-6043	http://identifiers.org/arrayexpress/E-MTAB-6043	Gene filtering	doi:10.6084/m9.figshare.5350321.v5	figshare	doi:10.6084/m9.figshare.5350321.v5	https://doi.org/10.6084/m9.figshare.5350321.v5	non-small cell lung carcinoma
GSE10445	Batch effect removal	GSM258901	Sample 1094	E-MTAB-6043	ArrayExpress	E-MTAB-6043	http://identifiers.org/arrayexpress/E-MTAB-6043	Gene filtering	doi:10.6084/m9.figshare.5350321.v5	figshare	doi:10.6084/m9.figshare.5350321.v5	https://doi.org/10.6084/m9.figshare.5350321.v5	non-small cell lung carcinoma
GSE33356	Batch effect removal	GSM494582	Sample 27	E-MTAB-6043	ArrayExpress	E-MTAB-6043	http://identifiers.org/arrayexpress/E-MTAB-6043	Gene filtering	doi:10.6084/m9.figshare.5350321.v5	figshare	doi:10.6084/m9.figshare.5350321.v5	https://doi.org/10.6084/m9.figshare.5350321.v5	non-small cell lung carcinoma
GSE33356	Batch effect removal	GSM494587	Sample 32	E-MTAB-6043	ArrayExpress	E-MTAB-6043	http://identifiers.org/arrayexpress/E-MTAB-6043	Gene filtering	doi:10.6084/m9.figshare.5350321.v5	figshare	doi:10.6084/m9.figshare.5350321.v5	https://doi.org/10.6084/m9.figshare.5350321.v5	non-small cell lung carcinoma
GSE33356	Batch effect removal	GSM494599	Sample 44	E-MTAB-6043	ArrayExpress	E-MTAB-6043	http://identifiers.org/arrayexpress/E-MTAB-6043	Gene filtering	doi:10.6084/m9.figshare.5350321.v5	figshare	doi:10.6084/m9.figshare.5350321.v5	https://doi.org/10.6084/m9.figshare.5350321.v5	non-small cell lung carcinoma
GSE33356	Batch effect removal	GSM494610	Sample 55	E-MTAB-6043	ArrayExpress	E-MTAB-6043	http://identifiers.org/arrayexpress/E-MTAB-6043	Gene filtering	doi:10.6084/m9.figshare.5350321.v5	figshare	doi:10.6084/m9.figshare.5350321.v5	https://doi.org/10.6084/m9.figshare.5350321.v5	non-small cell lung carcinoma
GSE33356	Batch effect removal	GSM494615	Sample 60	E-MTAB-6043	ArrayExpress	E-MTAB-6043	http://identifiers.org/arrayexpress/E-MTAB-6043	Gene filtering	doi:10.6084/m9.figshare.5350321.v5	figshare	doi:10.6084/m9.figshare.5350321.v5	https://doi.org/10.6084/m9.figshare.5350321.v5	non-small cell lung carcinoma
GSE33356	Batch effect removal	GSM494642	Sample 87	E-MTAB-6043	ArrayExpress	E-MTAB-6043	http://identifiers.org/arrayexpress/E-MTAB-6043	Gene filtering	doi:10.6084/m9.figshare.5350321.v5	figshare	doi:10.6084/m9.figshare.5350321.v5	https://doi.org/10.6084/m9.figshare.5350321.v5	normal
GSE33356	Batch effect removal	GSM494647	Sample 92	E-MTAB-6043	ArrayExpress	E-MTAB-6043	http://identifiers.org/arrayexpress/E-MTAB-6043	Gene filtering	doi:10.6084/m9.figshare.5350321.v5	figshare	doi:10.6084/m9.figshare.5350321.v5	https://doi.org/10.6084/m9.figshare.5350321.v5	normal
GSE33356	Batch effect removal	GSM494659	Sample 104	E-MTAB-6043	ArrayExpress	E-MTAB-6043	http://identifiers.org/arrayexpress/E-MTAB-6043	Gene filtering	doi:10.6084/m9.figshare.5350321.v5	figshare	doi:10.6084/m9.figshare.5350321.v5	https://doi.org/10.6084/m9.figshare.5350321.v5	normal
GSE33356	Batch effect removal	GSM494670	Sample 115	E-MTAB-6043	ArrayExpress	E-MTAB-6043	http://identifiers.org/arrayexpress/E-MTAB-6043	Gene filtering	doi:10.6084/m9.figshare.5350321.v5	figshare	doi:10.6084/m9.figshare.5350321.v5	https://doi.org/10.6084/m9.figshare.5350321.v5	normal
GSE33356	Batch effect removal	GSM494675	Sample 120	E-MTAB-6043	ArrayExpress	E-MTAB-6043	http://identifiers.org/arrayexpress/E-MTAB-6043	Gene filtering	doi:10.6084/m9.figshare.5350321.v5	figshare	doi:10.6084/m9.figshare.5350321.v5	https://doi.org/10.6084/m9.figshare.5350321.v5	normal
GSE31210	Batch effect removal	GSM773558	Sample 755	E-MTAB-6043	ArrayExpress	E-MTAB-6043	http://identifiers.org/arrayexpress/E-MTAB-6043	Gene filtering	doi:10.6084/m9.figshare.5350321.v5	figshare	doi:10.6084/m9.figshare.5350321.v5	https://doi.org/10.6084/m9.figshare.5350321.v5	non-small cell lung carcinoma
GSE31210	Batch effect removal	GSM773630	Sample 892	E-MTAB-6043	ArrayExpress	E-MTAB-6043	http://identifiers.org/arrayexpress/E-MTAB-6043	Gene filtering	doi:10.6084/m9.figshare.5350321.v5	figshare	doi:10.6084/m9.figshare.5350321.v5	https://doi.org/10.6084/m9.figshare.5350321.v5	non-small cell lung carcinoma
GSE31210	Batch effect removal	GSM773649	Sample 810	E-MTAB-6043	ArrayExpress	E-MTAB-6043	http://identifiers.org/arrayexpress/E-MTAB-6043	Gene filtering	doi:10.6084/m9.figshare.5350321.v5	figshare	doi:10.6084/m9.figshare.5350321.v5	https://doi.org/10.6084/m9.figshare.5350321.v5	non-small cell lung carcinoma
GSE31210	Batch effect removal	GSM773694	Sample 842	E-MTAB-6043	ArrayExpress	E-MTAB-6043	http://identifiers.org/arrayexpress/E-MTAB-6043	Gene filtering	doi:10.6084/m9.figshare.5350321.v5	figshare	doi:10.6084/m9.figshare.5350321.v5	https://doi.org/10.6084/m9.figshare.5350321.v5	non-small cell lung carcinoma
GSE31210	Batch effect removal	GSM773696	Sample 932	E-MTAB-6043	ArrayExpress	E-MTAB-6043	http://identifiers.org/arrayexpress/E-MTAB-6043	Gene filtering	doi:10.6084/m9.figshare.5350321.v5	figshare	doi:10.6084/m9.figshare.5350321.v5	https://doi.org/10.6084/m9.figshare.5350321.v5	non-small cell lung carcinoma
GSE31210	Batch effect removal	GSM773718	Sample 933	E-MTAB-6043	ArrayExpress	E-MTAB-6043	http://identifiers.org/arrayexpress/E-MTAB-6043	Gene filtering	doi:10.6084/m9.figshare.5350321.v5	figshare	doi:10.6084/m9.figshare.5350321.v5	https://doi.org/10.6084/m9.figshare.5350321.v5	non-small cell lung carcinoma
GSE31210	Batch effect removal	GSM773738	Sample 753	E-MTAB-6043	ArrayExpress	E-MTAB-6043	http://identifiers.org/arrayexpress/E-MTAB-6043	Gene filtering	doi:10.6084/m9.figshare.5350321.v5	figshare	doi:10.6084/m9.figshare.5350321.v5	https://doi.org/10.6084/m9.figshare.5350321.v5	non-small cell lung carcinoma
GSE31210	Batch effect removal	GSM773752	Sample 816	E-MTAB-6043	ArrayExpress	E-MTAB-6043	http://identifiers.org/arrayexpress/E-MTAB-6043	Gene filtering	doi:10.6084/m9.figshare.5350321.v5	figshare	doi:10.6084/m9.figshare.5350321.v5	https://doi.org/10.6084/m9.figshare.5350321.v5	non-small cell lung carcinoma
GSE31210	Batch effect removal	GSM773771	Sample 759	E-MTAB-6043	ArrayExpress	E-MTAB-6043	http://identifiers.org/arrayexpress/E-MTAB-6043	Gene filtering	doi:10.6084/m9.figshare.5350321.v5	figshare	doi:10.6084/m9.figshare.5350321.v5	https://doi.org/10.6084/m9.figshare.5350321.v5	normal
GSE31210	Batch effect removal	GSM773774	Sample 858	E-MTAB-6043	ArrayExpress	E-MTAB-6043	http://identifiers.org/arrayexpress/E-MTAB-6043	Gene filtering	doi:10.6084/m9.figshare.5350321.v5	figshare	doi:10.6084/m9.figshare.5350321.v5	https://doi.org/10.6084/m9.figshare.5350321.v5	normal
GSE50081	Batch effect removal	GSM1213680	Sample 540	E-MTAB-6043	ArrayExpress	E-MTAB-6043	http://identifiers.org/arrayexpress/E-MTAB-6043	Gene filtering	doi:10.6084/m9.figshare.5350321.v5	figshare	doi:10.6084/m9.figshare.5350321.v5	https://doi.org/10.6084/m9.figshare.5350321.v5	non-small cell lung carcinoma
GSE50081	Batch effect removal	GSM1213705	Sample 565	E-MTAB-6043	ArrayExpress	E-MTAB-6043	http://identifiers.org/arrayexpress/E-MTAB-6043	Gene filtering	doi:10.6084/m9.figshare.5350321.v5	figshare	doi:10.6084/m9.figshare.5350321.v5	https://doi.org/10.6084/m9.figshare.5350321.v5	non-small cell lung carcinoma
GSE10445	Batch effect removal	GSM257775	Sample 1051	E-MTAB-6043	ArrayExpress	E-MTAB-6043	http://identifiers.org/arrayexpress/E-MTAB-6043	Gene filtering	doi:10.6084/m9.figshare.5350321.v5	figshare	doi:10.6084/m9.figshare.5350321.v5	https://doi.org/10.6084/m9.figshare.5350321.v5	non-small cell lung carcinoma
GSE10445	Batch effect removal	GSM264315	Sample 1116	E-MTAB-6043	ArrayExpress	E-MTAB-6043	http://identifiers.org/arrayexpress/E-MTAB-6043	Gene filtering	doi:10.6084/m9.figshare.5350321.v5	figshare	doi:10.6084/m9.figshare.5350321.v5	https://doi.org/10.6084/m9.figshare.5350321.v5	non-small cell lung carcinoma
GSE31210	Batch effect removal	GSM773613	Sample 716	E-MTAB-6043	ArrayExpress	E-MTAB-6043	http://identifiers.org/arrayexpress/E-MTAB-6043	Gene filtering	doi:10.6084/m9.figshare.5350321.v5	figshare	doi:10.6084/m9.figshare.5350321.v5	https://doi.org/10.6084/m9.figshare.5350321.v5	non-small cell lung carcinoma
GSE31210	Batch effect removal	GSM773645	Sample 815	E-MTAB-6043	ArrayExpress	E-MTAB-6043	http://identifiers.org/arrayexpress/E-MTAB-6043	Gene filtering	doi:10.6084/m9.figshare.5350321.v5	figshare	doi:10.6084/m9.figshare.5350321.v5	https://doi.org/10.6084/m9.figshare.5350321.v5	non-small cell lung carcinoma
GSE31210	Batch effect removal	GSM773663	Sample 940	E-MTAB-6043	ArrayExpress	E-MTAB-6043	http://identifiers.org/arrayexpress/E-MTAB-6043	Gene filtering	doi:10.6084/m9.figshare.5350321.v5	figshare	doi:10.6084/m9.figshare.5350321.v5	https://doi.org/10.6084/m9.figshare.5350321.v5	non-small cell lung carcinoma
GSE31210	Batch effect removal	GSM773666	Sample 721	E-MTAB-6043	ArrayExpress	E-MTAB-6043	http://identifiers.org/arrayexpress/E-MTAB-6043	Gene filtering	doi:10.6084/m9.figshare.5350321.v5	figshare	doi:10.6084/m9.figshare.5350321.v5	https://doi.org/10.6084/m9.figshare.5350321.v5	non-small cell lung carcinoma
GSE31210	Batch effect removal	GSM773685	Sample 903	E-MTAB-6043	ArrayExpress	E-MTAB-6043	http://identifiers.org/arrayexpress/E-MTAB-6043	Gene filtering	doi:10.6084/m9.figshare.5350321.v5	figshare	doi:10.6084/m9.figshare.5350321.v5	https://doi.org/10.6084/m9.figshare.5350321.v5	non-small cell lung carcinoma
GSE31210	Batch effect removal	GSM773690	Sample 904	E-MTAB-6043	ArrayExpress	E-MTAB-6043	http://identifiers.org/arrayexpress/E-MTAB-6043	Gene filtering	doi:10.6084/m9.figshare.5350321.v5	figshare	doi:10.6084/m9.figshare.5350321.v5	https://doi.org/10.6084/m9.figshare.5350321.v5	non-small cell lung carcinoma
GSE31210	Batch effect removal	GSM773723	Sample 794	E-MTAB-6043	ArrayExpress	E-MTAB-6043	http://identifiers.org/arrayexpress/E-MTAB-6043	Gene filtering	doi:10.6084/m9.figshare.5350321.v5	figshare	doi:10.6084/m9.figshare.5350321.v5	https://doi.org/10.6084/m9.figshare.5350321.v5	non-small cell lung carcinoma
GSE31210	Batch effect removal	GSM773735	Sample 797	E-MTAB-6043	ArrayExpress	E-MTAB-6043	http://identifiers.org/arrayexpress/E-MTAB-6043	Gene filtering	doi:10.6084/m9.figshare.5350321.v5	figshare	doi:10.6084/m9.figshare.5350321.v5	https://doi.org/10.6084/m9.figshare.5350321.v5	non-small cell lung carcinoma
GSE31210	Batch effect removal	GSM773741	Sample 811	E-MTAB-6043	ArrayExpress	E-MTAB-6043	http://identifiers.org/arrayexpress/E-MTAB-6043	Gene filtering	doi:10.6084/m9.figshare.5350321.v5	figshare	doi:10.6084/m9.figshare.5350321.v5	https://doi.org/10.6084/m9.figshare.5350321.v5	non-small cell lung carcinoma
GSE31210	Batch effect removal	GSM773744	Sample 741	E-MTAB-6043	ArrayExpress	E-MTAB-6043	http://identifiers.org/arrayexpress/E-MTAB-6043	Gene filtering	doi:10.6084/m9.figshare.5350321.v5	figshare	doi:10.6084/m9.figshare.5350321.v5	https://doi.org/10.6084/m9.figshare.5350321.v5	non-small cell lung carcinoma
GSE31210	Batch effect removal	GSM773753	Sample 847	E-MTAB-6043	ArrayExpress	E-MTAB-6043	http://identifiers.org/arrayexpress/E-MTAB-6043	Gene filtering	doi:10.6084/m9.figshare.5350321.v5	figshare	doi:10.6084/m9.figshare.5350321.v5	https://doi.org/10.6084/m9.figshare.5350321.v5	non-small cell lung carcinoma
GSE31210	Batch effect removal	GSM773759	Sample 854	E-MTAB-6043	ArrayExpress	E-MTAB-6043	http://identifiers.org/arrayexpress/E-MTAB-6043	Gene filtering	doi:10.6084/m9.figshare.5350321.v5	figshare	doi:10.6084/m9.figshare.5350321.v5	https://doi.org/10.6084/m9.figshare.5350321.v5	non-small cell lung carcinoma
GSE31210	Batch effect removal	GSM773778	Sample 812	E-MTAB-6043	ArrayExpress	E-MTAB-6043	http://identifiers.org/arrayexpress/E-MTAB-6043	Gene filtering	doi:10.6084/m9.figshare.5350321.v5	figshare	doi:10.6084/m9.figshare.5350321.v5	https://doi.org/10.6084/m9.figshare.5350321.v5	normal
GSE50081	Batch effect removal	GSM1213812	Sample 672	E-MTAB-6043	ArrayExpress	E-MTAB-6043	http://identifiers.org/arrayexpress/E-MTAB-6043	Gene filtering	doi:10.6084/m9.figshare.5350321.v5	figshare	doi:10.6084/m9.figshare.5350321.v5	https://doi.org/10.6084/m9.figshare.5350321.v5	non-small cell lung carcinoma
GSE50081	Batch effect removal	GSM1213763	Sample 623	E-MTAB-6043	ArrayExpress	E-MTAB-6043	http://identifiers.org/arrayexpress/E-MTAB-6043	Gene filtering	doi:10.6084/m9.figshare.5350321.v5	figshare	doi:10.6084/m9.figshare.5350321.v5	https://doi.org/10.6084/m9.figshare.5350321.v5	non-small cell lung carcinoma
GSE50081	Batch effect removal	GSM1213811	Sample 671	E-MTAB-6043	ArrayExpress	E-MTAB-6043	http://identifiers.org/arrayexpress/E-MTAB-6043	Gene filtering	doi:10.6084/m9.figshare.5350321.v5	figshare	doi:10.6084/m9.figshare.5350321.v5	https://doi.org/10.6084/m9.figshare.5350321.v5	non-small cell lung carcinoma
GSE50081	Batch effect removal	GSM1213695	Sample 555	E-MTAB-6043	ArrayExpress	E-MTAB-6043	http://identifiers.org/arrayexpress/E-MTAB-6043	Gene filtering	doi:10.6084/m9.figshare.5350321.v5	figshare	doi:10.6084/m9.figshare.5350321.v5	https://doi.org/10.6084/m9.figshare.5350321.v5	non-small cell lung carcinoma
GSE50081	Batch effect removal	GSM1213714	Sample 574	E-MTAB-6043	ArrayExpress	E-MTAB-6043	http://identifiers.org/arrayexpress/E-MTAB-6043	Gene filtering	doi:10.6084/m9.figshare.5350321.v5	figshare	doi:10.6084/m9.figshare.5350321.v5	https://doi.org/10.6084/m9.figshare.5350321.v5	non-small cell lung carcinoma
GSE50081	Batch effect removal	GSM1213829	Sample 689	E-MTAB-6043	ArrayExpress	E-MTAB-6043	http://identifiers.org/arrayexpress/E-MTAB-6043	Gene filtering	doi:10.6084/m9.figshare.5350321.v5	figshare	doi:10.6084/m9.figshare.5350321.v5	https://doi.org/10.6084/m9.figshare.5350321.v5	non-small cell lung carcinoma
GSE10445	Batch effect removal	GSM258069	Sample 1083	E-MTAB-6043	ArrayExpress	E-MTAB-6043	http://identifiers.org/arrayexpress/E-MTAB-6043	Gene filtering	doi:10.6084/m9.figshare.5350321.v5	figshare	doi:10.6084/m9.figshare.5350321.v5	https://doi.org/10.6084/m9.figshare.5350321.v5	non-small cell lung carcinoma
GSE33356	Batch effect removal	GSM494578	Sample 23	E-MTAB-6043	ArrayExpress	E-MTAB-6043	http://identifiers.org/arrayexpress/E-MTAB-6043	Gene filtering	doi:10.6084/m9.figshare.5350321.v5	figshare	doi:10.6084/m9.figshare.5350321.v5	https://doi.org/10.6084/m9.figshare.5350321.v5	non-small cell lung carcinoma
GSE33356	Batch effect removal	GSM494638	Sample 83	E-MTAB-6043	ArrayExpress	E-MTAB-6043	http://identifiers.org/arrayexpress/E-MTAB-6043	Gene filtering	doi:10.6084/m9.figshare.5350321.v5	figshare	doi:10.6084/m9.figshare.5350321.v5	https://doi.org/10.6084/m9.figshare.5350321.v5	normal
GSE31210	Batch effect removal	GSM773544	Sample 855	E-MTAB-6043	ArrayExpress	E-MTAB-6043	http://identifiers.org/arrayexpress/E-MTAB-6043	Gene filtering	doi:10.6084/m9.figshare.5350321.v5	figshare	doi:10.6084/m9.figshare.5350321.v5	https://doi.org/10.6084/m9.figshare.5350321.v5	non-small cell lung carcinoma
GSE31210	Batch effect removal	GSM773548	Sample 835	E-MTAB-6043	ArrayExpress	E-MTAB-6043	http://identifiers.org/arrayexpress/E-MTAB-6043	Gene filtering	doi:10.6084/m9.figshare.5350321.v5	figshare	doi:10.6084/m9.figshare.5350321.v5	https://doi.org/10.6084/m9.figshare.5350321.v5	non-small cell lung carcinoma
GSE31210	Batch effect removal	GSM773556	Sample 872	E-MTAB-6043	ArrayExpress	E-MTAB-6043	http://identifiers.org/arrayexpress/E-MTAB-6043	Gene filtering	doi:10.6084/m9.figshare.5350321.v5	figshare	doi:10.6084/m9.figshare.5350321.v5	https://doi.org/10.6084/m9.figshare.5350321.v5	non-small cell lung carcinoma
GSE31210	Batch effect removal	GSM773587	Sample 922	E-MTAB-6043	ArrayExpress	E-MTAB-6043	http://identifiers.org/arrayexpress/E-MTAB-6043	Gene filtering	doi:10.6084/m9.figshare.5350321.v5	figshare	doi:10.6084/m9.figshare.5350321.v5	https://doi.org/10.6084/m9.figshare.5350321.v5	non-small cell lung carcinoma
GSE31210	Batch effect removal	GSM773628	Sample 826	E-MTAB-6043	ArrayExpress	E-MTAB-6043	http://identifiers.org/arrayexpress/E-MTAB-6043	Gene filtering	doi:10.6084/m9.figshare.5350321.v5	figshare	doi:10.6084/m9.figshare.5350321.v5	https://doi.org/10.6084/m9.figshare.5350321.v5	non-small cell lung carcinoma
GSE31210	Batch effect removal	GSM773664	Sample 912	E-MTAB-6043	ArrayExpress	E-MTAB-6043	http://identifiers.org/arrayexpress/E-MTAB-6043	Gene filtering	doi:10.6084/m9.figshare.5350321.v5	figshare	doi:10.6084/m9.figshare.5350321.v5	https://doi.org/10.6084/m9.figshare.5350321.v5	non-small cell lung carcinoma
GSE31210	Batch effect removal	GSM773665	Sample 873	E-MTAB-6043	ArrayExpress	E-MTAB-6043	http://identifiers.org/arrayexpress/E-MTAB-6043	Gene filtering	doi:10.6084/m9.figshare.5350321.v5	figshare	doi:10.6084/m9.figshare.5350321.v5	https://doi.org/10.6084/m9.figshare.5350321.v5	non-small cell lung carcinoma
GSE31210	Batch effect removal	GSM773679	Sample 866	E-MTAB-6043	ArrayExpress	E-MTAB-6043	http://identifiers.org/arrayexpress/E-MTAB-6043	Gene filtering	doi:10.6084/m9.figshare.5350321.v5	figshare	doi:10.6084/m9.figshare.5350321.v5	https://doi.org/10.6084/m9.figshare.5350321.v5	non-small cell lung carcinoma
GSE31210	Batch effect removal	GSM773720	Sample 876	E-MTAB-6043	ArrayExpress	E-MTAB-6043	http://identifiers.org/arrayexpress/E-MTAB-6043	Gene filtering	doi:10.6084/m9.figshare.5350321.v5	figshare	doi:10.6084/m9.figshare.5350321.v5	https://doi.org/10.6084/m9.figshare.5350321.v5	non-small cell lung carcinoma
GSE50081	Batch effect removal	GSM1213790	Sample 650	E-MTAB-6043	ArrayExpress	E-MTAB-6043	http://identifiers.org/arrayexpress/E-MTAB-6043	Gene filtering	doi:10.6084/m9.figshare.5350321.v5	figshare	doi:10.6084/m9.figshare.5350321.v5	https://doi.org/10.6084/m9.figshare.5350321.v5	non-small cell lung carcinoma
GSE50081	Batch effect removal	GSM1213710	Sample 570	E-MTAB-6043	ArrayExpress	E-MTAB-6043	http://identifiers.org/arrayexpress/E-MTAB-6043	Gene filtering	doi:10.6084/m9.figshare.5350321.v5	figshare	doi:10.6084/m9.figshare.5350321.v5	https://doi.org/10.6084/m9.figshare.5350321.v5	non-small cell lung carcinoma
GSE50081	Batch effect removal	GSM1213720	Sample 580	E-MTAB-6043	ArrayExpress	E-MTAB-6043	http://identifiers.org/arrayexpress/E-MTAB-6043	Gene filtering	doi:10.6084/m9.figshare.5350321.v5	figshare	doi:10.6084/m9.figshare.5350321.v5	https://doi.org/10.6084/m9.figshare.5350321.v5	non-small cell lung carcinoma
GSE50081	Batch effect removal	GSM1213820	Sample 680	E-MTAB-6043	ArrayExpress	E-MTAB-6043	http://identifiers.org/arrayexpress/E-MTAB-6043	Gene filtering	doi:10.6084/m9.figshare.5350321.v5	figshare	doi:10.6084/m9.figshare.5350321.v5	https://doi.org/10.6084/m9.figshare.5350321.v5	non-small cell lung carcinoma
GSE50081	Batch effect removal	GSM1213778	Sample 638	E-MTAB-6043	ArrayExpress	E-MTAB-6043	http://identifiers.org/arrayexpress/E-MTAB-6043	Gene filtering	doi:10.6084/m9.figshare.5350321.v5	figshare	doi:10.6084/m9.figshare.5350321.v5	https://doi.org/10.6084/m9.figshare.5350321.v5	non-small cell lung carcinoma
GSE50081	Batch effect removal	GSM1213673	Sample 533	E-MTAB-6043	ArrayExpress	E-MTAB-6043	http://identifiers.org/arrayexpress/E-MTAB-6043	Gene filtering	doi:10.6084/m9.figshare.5350321.v5	figshare	doi:10.6084/m9.figshare.5350321.v5	https://doi.org/10.6084/m9.figshare.5350321.v5	non-small cell lung carcinoma
GSE10445	Batch effect removal	GSM257769	Sample 1048	E-MTAB-6043	ArrayExpress	E-MTAB-6043	http://identifiers.org/arrayexpress/E-MTAB-6043	Gene filtering	doi:10.6084/m9.figshare.5350321.v5	figshare	doi:10.6084/m9.figshare.5350321.v5	https://doi.org/10.6084/m9.figshare.5350321.v5	non-small cell lung carcinoma
GSE10445	Batch effect removal	GSM257774	Sample 1050	E-MTAB-6043	ArrayExpress	E-MTAB-6043	http://identifiers.org/arrayexpress/E-MTAB-6043	Gene filtering	doi:10.6084/m9.figshare.5350321.v5	figshare	doi:10.6084/m9.figshare.5350321.v5	https://doi.org/10.6084/m9.figshare.5350321.v5	non-small cell lung carcinoma
GSE10445	Batch effect removal	GSM258895	Sample 1088	E-MTAB-6043	ArrayExpress	E-MTAB-6043	http://identifiers.org/arrayexpress/E-MTAB-6043	Gene filtering	doi:10.6084/m9.figshare.5350321.v5	figshare	doi:10.6084/m9.figshare.5350321.v5	https://doi.org/10.6084/m9.figshare.5350321.v5	non-small cell lung carcinoma
GSE10445	Batch effect removal	GSM260379	Sample 1113	E-MTAB-6043	ArrayExpress	E-MTAB-6043	http://identifiers.org/arrayexpress/E-MTAB-6043	Gene filtering	doi:10.6084/m9.figshare.5350321.v5	figshare	doi:10.6084/m9.figshare.5350321.v5	https://doi.org/10.6084/m9.figshare.5350321.v5	non-small cell lung carcinoma
GSE33356	Batch effect removal	GSM494597	Sample 42	E-MTAB-6043	ArrayExpress	E-MTAB-6043	http://identifiers.org/arrayexpress/E-MTAB-6043	Gene filtering	doi:10.6084/m9.figshare.5350321.v5	figshare	doi:10.6084/m9.figshare.5350321.v5	https://doi.org/10.6084/m9.figshare.5350321.v5	non-small cell lung carcinoma
GSE33356	Batch effect removal	GSM494607	Sample 52	E-MTAB-6043	ArrayExpress	E-MTAB-6043	http://identifiers.org/arrayexpress/E-MTAB-6043	Gene filtering	doi:10.6084/m9.figshare.5350321.v5	figshare	doi:10.6084/m9.figshare.5350321.v5	https://doi.org/10.6084/m9.figshare.5350321.v5	non-small cell lung carcinoma
GSE33356	Batch effect removal	GSM494657	Sample 102	E-MTAB-6043	ArrayExpress	E-MTAB-6043	http://identifiers.org/arrayexpress/E-MTAB-6043	Gene filtering	doi:10.6084/m9.figshare.5350321.v5	figshare	doi:10.6084/m9.figshare.5350321.v5	https://doi.org/10.6084/m9.figshare.5350321.v5	normal
GSE33356	Batch effect removal	GSM494667	Sample 112	E-MTAB-6043	ArrayExpress	E-MTAB-6043	http://identifiers.org/arrayexpress/E-MTAB-6043	Gene filtering	doi:10.6084/m9.figshare.5350321.v5	figshare	doi:10.6084/m9.figshare.5350321.v5	https://doi.org/10.6084/m9.figshare.5350321.v5	normal
GSE31210	Batch effect removal	GSM773546	Sample 729	E-MTAB-6043	ArrayExpress	E-MTAB-6043	http://identifiers.org/arrayexpress/E-MTAB-6043	Gene filtering	doi:10.6084/m9.figshare.5350321.v5	figshare	doi:10.6084/m9.figshare.5350321.v5	https://doi.org/10.6084/m9.figshare.5350321.v5	non-small cell lung carcinoma
GSE31210	Batch effect removal	GSM773575	Sample 907	E-MTAB-6043	ArrayExpress	E-MTAB-6043	http://identifiers.org/arrayexpress/E-MTAB-6043	Gene filtering	doi:10.6084/m9.figshare.5350321.v5	figshare	doi:10.6084/m9.figshare.5350321.v5	https://doi.org/10.6084/m9.figshare.5350321.v5	non-small cell lung carcinoma
GSE31210	Batch effect removal	GSM773579	Sample 881	E-MTAB-6043	ArrayExpress	E-MTAB-6043	http://identifiers.org/arrayexpress/E-MTAB-6043	Gene filtering	doi:10.6084/m9.figshare.5350321.v5	figshare	doi:10.6084/m9.figshare.5350321.v5	https://doi.org/10.6084/m9.figshare.5350321.v5	non-small cell lung carcinoma
GSE31210	Batch effect removal	GSM773585	Sample 929	E-MTAB-6043	ArrayExpress	E-MTAB-6043	http://identifiers.org/arrayexpress/E-MTAB-6043	Gene filtering	doi:10.6084/m9.figshare.5350321.v5	figshare	doi:10.6084/m9.figshare.5350321.v5	https://doi.org/10.6084/m9.figshare.5350321.v5	non-small cell lung carcinoma
GSE31210	Batch effect removal	GSM773586	Sample 946	E-MTAB-6043	ArrayExpress	E-MTAB-6043	http://identifiers.org/arrayexpress/E-MTAB-6043	Gene filtering	doi:10.6084/m9.figshare.5350321.v5	figshare	doi:10.6084/m9.figshare.5350321.v5	https://doi.org/10.6084/m9.figshare.5350321.v5	non-small cell lung carcinoma
GSE31210	Batch effect removal	GSM773633	Sample 726	E-MTAB-6043	ArrayExpress	E-MTAB-6043	http://identifiers.org/arrayexpress/E-MTAB-6043	Gene filtering	doi:10.6084/m9.figshare.5350321.v5	figshare	doi:10.6084/m9.figshare.5350321.v5	https://doi.org/10.6084/m9.figshare.5350321.v5	non-small cell lung carcinoma
GSE31210	Batch effect removal	GSM773641	Sample 862	E-MTAB-6043	ArrayExpress	E-MTAB-6043	http://identifiers.org/arrayexpress/E-MTAB-6043	Gene filtering	doi:10.6084/m9.figshare.5350321.v5	figshare	doi:10.6084/m9.figshare.5350321.v5	https://doi.org/10.6084/m9.figshare.5350321.v5	non-small cell lung carcinoma
GSE31210	Batch effect removal	GSM773662	Sample 727	E-MTAB-6043	ArrayExpress	E-MTAB-6043	http://identifiers.org/arrayexpress/E-MTAB-6043	Gene filtering	doi:10.6084/m9.figshare.5350321.v5	figshare	doi:10.6084/m9.figshare.5350321.v5	https://doi.org/10.6084/m9.figshare.5350321.v5	non-small cell lung carcinoma
GSE31210	Batch effect removal	GSM773680	Sample 843	E-MTAB-6043	ArrayExpress	E-MTAB-6043	http://identifiers.org/arrayexpress/E-MTAB-6043	Gene filtering	doi:10.6084/m9.figshare.5350321.v5	figshare	doi:10.6084/m9.figshare.5350321.v5	https://doi.org/10.6084/m9.figshare.5350321.v5	non-small cell lung carcinoma
GSE31210	Batch effect removal	GSM773682	Sample 793	E-MTAB-6043	ArrayExpress	E-MTAB-6043	http://identifiers.org/arrayexpress/E-MTAB-6043	Gene filtering	doi:10.6084/m9.figshare.5350321.v5	figshare	doi:10.6084/m9.figshare.5350321.v5	https://doi.org/10.6084/m9.figshare.5350321.v5	non-small cell lung carcinoma
GSE31210	Batch effect removal	GSM773687	Sample 780	E-MTAB-6043	ArrayExpress	E-MTAB-6043	http://identifiers.org/arrayexpress/E-MTAB-6043	Gene filtering	doi:10.6084/m9.figshare.5350321.v5	figshare	doi:10.6084/m9.figshare.5350321.v5	https://doi.org/10.6084/m9.figshare.5350321.v5	non-small cell lung carcinoma
GSE31210	Batch effect removal	GSM773688	Sample 936	E-MTAB-6043	ArrayExpress	E-MTAB-6043	http://identifiers.org/arrayexpress/E-MTAB-6043	Gene filtering	doi:10.6084/m9.figshare.5350321.v5	figshare	doi:10.6084/m9.figshare.5350321.v5	https://doi.org/10.6084/m9.figshare.5350321.v5	non-small cell lung carcinoma
GSE31210	Batch effect removal	GSM773724	Sample 837	E-MTAB-6043	ArrayExpress	E-MTAB-6043	http://identifiers.org/arrayexpress/E-MTAB-6043	Gene filtering	doi:10.6084/m9.figshare.5350321.v5	figshare	doi:10.6084/m9.figshare.5350321.v5	https://doi.org/10.6084/m9.figshare.5350321.v5	non-small cell lung carcinoma
GSE31210	Batch effect removal	GSM773773	Sample 865	E-MTAB-6043	ArrayExpress	E-MTAB-6043	http://identifiers.org/arrayexpress/E-MTAB-6043	Gene filtering	doi:10.6084/m9.figshare.5350321.v5	figshare	doi:10.6084/m9.figshare.5350321.v5	https://doi.org/10.6084/m9.figshare.5350321.v5	normal
GSE50081	Batch effect removal	GSM1213735	Sample 595	E-MTAB-6043	ArrayExpress	E-MTAB-6043	http://identifiers.org/arrayexpress/E-MTAB-6043	Gene filtering	doi:10.6084/m9.figshare.5350321.v5	figshare	doi:10.6084/m9.figshare.5350321.v5	https://doi.org/10.6084/m9.figshare.5350321.v5	non-small cell lung carcinoma
GSE50081	Batch effect removal	GSM1213670	Sample 530	E-MTAB-6043	ArrayExpress	E-MTAB-6043	http://identifiers.org/arrayexpress/E-MTAB-6043	Gene filtering	doi:10.6084/m9.figshare.5350321.v5	figshare	doi:10.6084/m9.figshare.5350321.v5	https://doi.org/10.6084/m9.figshare.5350321.v5	non-small cell lung carcinoma
GSE50081	Batch effect removal	GSM1213774	Sample 634	E-MTAB-6043	ArrayExpress	E-MTAB-6043	http://identifiers.org/arrayexpress/E-MTAB-6043	Gene filtering	doi:10.6084/m9.figshare.5350321.v5	figshare	doi:10.6084/m9.figshare.5350321.v5	https://doi.org/10.6084/m9.figshare.5350321.v5	non-small cell lung carcinoma
GSE50081	Batch effect removal	GSM1213834	Sample 694	E-MTAB-6043	ArrayExpress	E-MTAB-6043	http://identifiers.org/arrayexpress/E-MTAB-6043	Gene filtering	doi:10.6084/m9.figshare.5350321.v5	figshare	doi:10.6084/m9.figshare.5350321.v5	https://doi.org/10.6084/m9.figshare.5350321.v5	non-small cell lung carcinoma
GSE50081	Batch effect removal	GSM1213770	Sample 630	E-MTAB-6043	ArrayExpress	E-MTAB-6043	http://identifiers.org/arrayexpress/E-MTAB-6043	Gene filtering	doi:10.6084/m9.figshare.5350321.v5	figshare	doi:10.6084/m9.figshare.5350321.v5	https://doi.org/10.6084/m9.figshare.5350321.v5	non-small cell lung carcinoma
GSE50081	Batch effect removal	GSM1213694	Sample 554	E-MTAB-6043	ArrayExpress	E-MTAB-6043	http://identifiers.org/arrayexpress/E-MTAB-6043	Gene filtering	doi:10.6084/m9.figshare.5350321.v5	figshare	doi:10.6084/m9.figshare.5350321.v5	https://doi.org/10.6084/m9.figshare.5350321.v5	non-small cell lung carcinoma
GSE50081	Batch effect removal	GSM1213832	Sample 692	E-MTAB-6043	ArrayExpress	E-MTAB-6043	http://identifiers.org/arrayexpress/E-MTAB-6043	Gene filtering	doi:10.6084/m9.figshare.5350321.v5	figshare	doi:10.6084/m9.figshare.5350321.v5	https://doi.org/10.6084/m9.figshare.5350321.v5	non-small cell lung carcinoma
GSE50081	Batch effect removal	GSM1213722	Sample 582	E-MTAB-6043	ArrayExpress	E-MTAB-6043	http://identifiers.org/arrayexpress/E-MTAB-6043	Gene filtering	doi:10.6084/m9.figshare.5350321.v5	figshare	doi:10.6084/m9.figshare.5350321.v5	https://doi.org/10.6084/m9.figshare.5350321.v5	non-small cell lung carcinoma
GSE50081	Batch effect removal	GSM1213833	Sample 693	E-MTAB-6043	ArrayExpress	E-MTAB-6043	http://identifiers.org/arrayexpress/E-MTAB-6043	Gene filtering	doi:10.6084/m9.figshare.5350321.v5	figshare	doi:10.6084/m9.figshare.5350321.v5	https://doi.org/10.6084/m9.figshare.5350321.v5	non-small cell lung carcinoma
GSE33356	Batch effect removal	GSM494561	Sample 6	E-MTAB-6043	ArrayExpress	E-MTAB-6043	http://identifiers.org/arrayexpress/E-MTAB-6043	Gene filtering	doi:10.6084/m9.figshare.5350321.v5	figshare	doi:10.6084/m9.figshare.5350321.v5	https://doi.org/10.6084/m9.figshare.5350321.v5	non-small cell lung carcinoma
GSE33356	Batch effect removal	GSM494569	Sample 14	E-MTAB-6043	ArrayExpress	E-MTAB-6043	http://identifiers.org/arrayexpress/E-MTAB-6043	Gene filtering	doi:10.6084/m9.figshare.5350321.v5	figshare	doi:10.6084/m9.figshare.5350321.v5	https://doi.org/10.6084/m9.figshare.5350321.v5	non-small cell lung carcinoma
GSE33356	Batch effect removal	GSM494621	Sample 66	E-MTAB-6043	ArrayExpress	E-MTAB-6043	http://identifiers.org/arrayexpress/E-MTAB-6043	Gene filtering	doi:10.6084/m9.figshare.5350321.v5	figshare	doi:10.6084/m9.figshare.5350321.v5	https://doi.org/10.6084/m9.figshare.5350321.v5	normal
GSE33356	Batch effect removal	GSM494629	Sample 74	E-MTAB-6043	ArrayExpress	E-MTAB-6043	http://identifiers.org/arrayexpress/E-MTAB-6043	Gene filtering	doi:10.6084/m9.figshare.5350321.v5	figshare	doi:10.6084/m9.figshare.5350321.v5	https://doi.org/10.6084/m9.figshare.5350321.v5	normal
GSE31210	Batch effect removal	GSM773566	Sample 822	E-MTAB-6043	ArrayExpress	E-MTAB-6043	http://identifiers.org/arrayexpress/E-MTAB-6043	Gene filtering	doi:10.6084/m9.figshare.5350321.v5	figshare	doi:10.6084/m9.figshare.5350321.v5	https://doi.org/10.6084/m9.figshare.5350321.v5	non-small cell lung carcinoma
GSE31210	Batch effect removal	GSM773568	Sample 864	E-MTAB-6043	ArrayExpress	E-MTAB-6043	http://identifiers.org/arrayexpress/E-MTAB-6043	Gene filtering	doi:10.6084/m9.figshare.5350321.v5	figshare	doi:10.6084/m9.figshare.5350321.v5	https://doi.org/10.6084/m9.figshare.5350321.v5	non-small cell lung carcinoma
GSE31210	Batch effect removal	GSM773573	Sample 885	E-MTAB-6043	ArrayExpress	E-MTAB-6043	http://identifiers.org/arrayexpress/E-MTAB-6043	Gene filtering	doi:10.6084/m9.figshare.5350321.v5	figshare	doi:10.6084/m9.figshare.5350321.v5	https://doi.org/10.6084/m9.figshare.5350321.v5	non-small cell lung carcinoma
GSE31210	Batch effect removal	GSM773577	Sample 938	E-MTAB-6043	ArrayExpress	E-MTAB-6043	http://identifiers.org/arrayexpress/E-MTAB-6043	Gene filtering	doi:10.6084/m9.figshare.5350321.v5	figshare	doi:10.6084/m9.figshare.5350321.v5	https://doi.org/10.6084/m9.figshare.5350321.v5	non-small cell lung carcinoma
GSE31210	Batch effect removal	GSM773580	Sample 809	E-MTAB-6043	ArrayExpress	E-MTAB-6043	http://identifiers.org/arrayexpress/E-MTAB-6043	Gene filtering	doi:10.6084/m9.figshare.5350321.v5	figshare	doi:10.6084/m9.figshare.5350321.v5	https://doi.org/10.6084/m9.figshare.5350321.v5	non-small cell lung carcinoma
GSE31210	Batch effect removal	GSM773653	Sample 886	E-MTAB-6043	ArrayExpress	E-MTAB-6043	http://identifiers.org/arrayexpress/E-MTAB-6043	Gene filtering	doi:10.6084/m9.figshare.5350321.v5	figshare	doi:10.6084/m9.figshare.5350321.v5	https://doi.org/10.6084/m9.figshare.5350321.v5	non-small cell lung carcinoma
GSE31210	Batch effect removal	GSM773698	Sample 761	E-MTAB-6043	ArrayExpress	E-MTAB-6043	http://identifiers.org/arrayexpress/E-MTAB-6043	Gene filtering	doi:10.6084/m9.figshare.5350321.v5	figshare	doi:10.6084/m9.figshare.5350321.v5	https://doi.org/10.6084/m9.figshare.5350321.v5	non-small cell lung carcinoma
GSE31210	Batch effect removal	GSM773712	Sample 871	E-MTAB-6043	ArrayExpress	E-MTAB-6043	http://identifiers.org/arrayexpress/E-MTAB-6043	Gene filtering	doi:10.6084/m9.figshare.5350321.v5	figshare	doi:10.6084/m9.figshare.5350321.v5	https://doi.org/10.6084/m9.figshare.5350321.v5	non-small cell lung carcinoma
GSE50081	Batch effect removal	GSM1213806	Sample 666	E-MTAB-6043	ArrayExpress	E-MTAB-6043	http://identifiers.org/arrayexpress/E-MTAB-6043	Gene filtering	doi:10.6084/m9.figshare.5350321.v5	figshare	doi:10.6084/m9.figshare.5350321.v5	https://doi.org/10.6084/m9.figshare.5350321.v5	non-small cell lung carcinoma
GSE50081	Batch effect removal	GSM1213712	Sample 572	E-MTAB-6043	ArrayExpress	E-MTAB-6043	http://identifiers.org/arrayexpress/E-MTAB-6043	Gene filtering	doi:10.6084/m9.figshare.5350321.v5	figshare	doi:10.6084/m9.figshare.5350321.v5	https://doi.org/10.6084/m9.figshare.5350321.v5	non-small cell lung carcinoma
GSE50081	Batch effect removal	GSM1213791	Sample 651	E-MTAB-6043	ArrayExpress	E-MTAB-6043	http://identifiers.org/arrayexpress/E-MTAB-6043	Gene filtering	doi:10.6084/m9.figshare.5350321.v5	figshare	doi:10.6084/m9.figshare.5350321.v5	https://doi.org/10.6084/m9.figshare.5350321.v5	non-small cell lung carcinoma
GSE50081	Batch effect removal	GSM1213671	Sample 531	E-MTAB-6043	ArrayExpress	E-MTAB-6043	http://identifiers.org/arrayexpress/E-MTAB-6043	Gene filtering	doi:10.6084/m9.figshare.5350321.v5	figshare	doi:10.6084/m9.figshare.5350321.v5	https://doi.org/10.6084/m9.figshare.5350321.v5	non-small cell lung carcinoma
GSE50081	Batch effect removal	GSM1213731	Sample 591	E-MTAB-6043	ArrayExpress	E-MTAB-6043	http://identifiers.org/arrayexpress/E-MTAB-6043	Gene filtering	doi:10.6084/m9.figshare.5350321.v5	figshare	doi:10.6084/m9.figshare.5350321.v5	https://doi.org/10.6084/m9.figshare.5350321.v5	non-small cell lung carcinoma
GSE50081	Batch effect removal	GSM1213773	Sample 633	E-MTAB-6043	ArrayExpress	E-MTAB-6043	http://identifiers.org/arrayexpress/E-MTAB-6043	Gene filtering	doi:10.6084/m9.figshare.5350321.v5	figshare	doi:10.6084/m9.figshare.5350321.v5	https://doi.org/10.6084/m9.figshare.5350321.v5	non-small cell lung carcinoma
GSE50081	Batch effect removal	GSM1213698	Sample 558	E-MTAB-6043	ArrayExpress	E-MTAB-6043	http://identifiers.org/arrayexpress/E-MTAB-6043	Gene filtering	doi:10.6084/m9.figshare.5350321.v5	figshare	doi:10.6084/m9.figshare.5350321.v5	https://doi.org/10.6084/m9.figshare.5350321.v5	non-small cell lung carcinoma
GSE50081	Batch effect removal	GSM1213817	Sample 677	E-MTAB-6043	ArrayExpress	E-MTAB-6043	http://identifiers.org/arrayexpress/E-MTAB-6043	Gene filtering	doi:10.6084/m9.figshare.5350321.v5	figshare	doi:10.6084/m9.figshare.5350321.v5	https://doi.org/10.6084/m9.figshare.5350321.v5	non-small cell lung carcinoma
GSE50081	Batch effect removal	GSM1213729	Sample 589	E-MTAB-6043	ArrayExpress	E-MTAB-6043	http://identifiers.org/arrayexpress/E-MTAB-6043	Gene filtering	doi:10.6084/m9.figshare.5350321.v5	figshare	doi:10.6084/m9.figshare.5350321.v5	https://doi.org/10.6084/m9.figshare.5350321.v5	non-small cell lung carcinoma
GSE50081	Batch effect removal	GSM1213757	Sample 617	E-MTAB-6043	ArrayExpress	E-MTAB-6043	http://identifiers.org/arrayexpress/E-MTAB-6043	Gene filtering	doi:10.6084/m9.figshare.5350321.v5	figshare	doi:10.6084/m9.figshare.5350321.v5	https://doi.org/10.6084/m9.figshare.5350321.v5	non-small cell lung carcinoma
GSE50081	Batch effect removal	GSM1213807	Sample 667	E-MTAB-6043	ArrayExpress	E-MTAB-6043	http://identifiers.org/arrayexpress/E-MTAB-6043	Gene filtering	doi:10.6084/m9.figshare.5350321.v5	figshare	doi:10.6084/m9.figshare.5350321.v5	https://doi.org/10.6084/m9.figshare.5350321.v5	non-small cell lung carcinoma
GSE10445	Batch effect removal	GSM257694	Sample 1047	E-MTAB-6043	ArrayExpress	E-MTAB-6043	http://identifiers.org/arrayexpress/E-MTAB-6043	Gene filtering	doi:10.6084/m9.figshare.5350321.v5	figshare	doi:10.6084/m9.figshare.5350321.v5	https://doi.org/10.6084/m9.figshare.5350321.v5	non-small cell lung carcinoma
GSE10445	Batch effect removal	GSM258058	Sample 1078	E-MTAB-6043	ArrayExpress	E-MTAB-6043	http://identifiers.org/arrayexpress/E-MTAB-6043	Gene filtering	doi:10.6084/m9.figshare.5350321.v5	figshare	doi:10.6084/m9.figshare.5350321.v5	https://doi.org/10.6084/m9.figshare.5350321.v5	non-small cell lung carcinoma
GSE10445	Batch effect removal	GSM258903	Sample 1096	E-MTAB-6043	ArrayExpress	E-MTAB-6043	http://identifiers.org/arrayexpress/E-MTAB-6043	Gene filtering	doi:10.6084/m9.figshare.5350321.v5	figshare	doi:10.6084/m9.figshare.5350321.v5	https://doi.org/10.6084/m9.figshare.5350321.v5	non-small cell lung carcinoma
GSE10445	Batch effect removal	GSM258905	Sample 1098	E-MTAB-6043	ArrayExpress	E-MTAB-6043	http://identifiers.org/arrayexpress/E-MTAB-6043	Gene filtering	doi:10.6084/m9.figshare.5350321.v5	figshare	doi:10.6084/m9.figshare.5350321.v5	https://doi.org/10.6084/m9.figshare.5350321.v5	non-small cell lung carcinoma
GSE10445	Batch effect removal	GSM259417	Sample 1107	E-MTAB-6043	ArrayExpress	E-MTAB-6043	http://identifiers.org/arrayexpress/E-MTAB-6043	Gene filtering	doi:10.6084/m9.figshare.5350321.v5	figshare	doi:10.6084/m9.figshare.5350321.v5	https://doi.org/10.6084/m9.figshare.5350321.v5	non-small cell lung carcinoma
GSE10445	Batch effect removal	GSM259425	Sample 1110	E-MTAB-6043	ArrayExpress	E-MTAB-6043	http://identifiers.org/arrayexpress/E-MTAB-6043	Gene filtering	doi:10.6084/m9.figshare.5350321.v5	figshare	doi:10.6084/m9.figshare.5350321.v5	https://doi.org/10.6084/m9.figshare.5350321.v5	non-small cell lung carcinoma
GSE33356	Batch effect removal	GSM494577	Sample 22	E-MTAB-6043	ArrayExpress	E-MTAB-6043	http://identifiers.org/arrayexpress/E-MTAB-6043	Gene filtering	doi:10.6084/m9.figshare.5350321.v5	figshare	doi:10.6084/m9.figshare.5350321.v5	https://doi.org/10.6084/m9.figshare.5350321.v5	non-small cell lung carcinoma
GSE33356	Batch effect removal	GSM494592	Sample 37	E-MTAB-6043	ArrayExpress	E-MTAB-6043	http://identifiers.org/arrayexpress/E-MTAB-6043	Gene filtering	doi:10.6084/m9.figshare.5350321.v5	figshare	doi:10.6084/m9.figshare.5350321.v5	https://doi.org/10.6084/m9.figshare.5350321.v5	non-small cell lung carcinoma
GSE33356	Batch effect removal	GSM494637	Sample 82	E-MTAB-6043	ArrayExpress	E-MTAB-6043	http://identifiers.org/arrayexpress/E-MTAB-6043	Gene filtering	doi:10.6084/m9.figshare.5350321.v5	figshare	doi:10.6084/m9.figshare.5350321.v5	https://doi.org/10.6084/m9.figshare.5350321.v5	normal
GSE33356	Batch effect removal	GSM494652	Sample 97	E-MTAB-6043	ArrayExpress	E-MTAB-6043	http://identifiers.org/arrayexpress/E-MTAB-6043	Gene filtering	doi:10.6084/m9.figshare.5350321.v5	figshare	doi:10.6084/m9.figshare.5350321.v5	https://doi.org/10.6084/m9.figshare.5350321.v5	normal
GSE31210	Batch effect removal	GSM773570	Sample 712	E-MTAB-6043	ArrayExpress	E-MTAB-6043	http://identifiers.org/arrayexpress/E-MTAB-6043	Gene filtering	doi:10.6084/m9.figshare.5350321.v5	figshare	doi:10.6084/m9.figshare.5350321.v5	https://doi.org/10.6084/m9.figshare.5350321.v5	non-small cell lung carcinoma
GSE31210	Batch effect removal	GSM773695	Sample 875	E-MTAB-6043	ArrayExpress	E-MTAB-6043	http://identifiers.org/arrayexpress/E-MTAB-6043	Gene filtering	doi:10.6084/m9.figshare.5350321.v5	figshare	doi:10.6084/m9.figshare.5350321.v5	https://doi.org/10.6084/m9.figshare.5350321.v5	non-small cell lung carcinoma
GSE31210	Batch effect removal	GSM773784	Sample 917	E-MTAB-6043	ArrayExpress	E-MTAB-6043	http://identifiers.org/arrayexpress/E-MTAB-6043	Gene filtering	doi:10.6084/m9.figshare.5350321.v5	figshare	doi:10.6084/m9.figshare.5350321.v5	https://doi.org/10.6084/m9.figshare.5350321.v5	normal
GSE50081	Batch effect removal	GSM1213810	Sample 670	E-MTAB-6043	ArrayExpress	E-MTAB-6043	http://identifiers.org/arrayexpress/E-MTAB-6043	Gene filtering	doi:10.6084/m9.figshare.5350321.v5	figshare	doi:10.6084/m9.figshare.5350321.v5	https://doi.org/10.6084/m9.figshare.5350321.v5	non-small cell lung carcinoma
GSE50081	Batch effect removal	GSM1213713	Sample 573	E-MTAB-6043	ArrayExpress	E-MTAB-6043	http://identifiers.org/arrayexpress/E-MTAB-6043	Gene filtering	doi:10.6084/m9.figshare.5350321.v5	figshare	doi:10.6084/m9.figshare.5350321.v5	https://doi.org/10.6084/m9.figshare.5350321.v5	non-small cell lung carcinoma
GSE50081	Batch effect removal	GSM1213775	Sample 635	E-MTAB-6043	ArrayExpress	E-MTAB-6043	http://identifiers.org/arrayexpress/E-MTAB-6043	Gene filtering	doi:10.6084/m9.figshare.5350321.v5	figshare	doi:10.6084/m9.figshare.5350321.v5	https://doi.org/10.6084/m9.figshare.5350321.v5	non-small cell lung carcinoma
GSE50081	Batch effect removal	GSM1213681	Sample 541	E-MTAB-6043	ArrayExpress	E-MTAB-6043	http://identifiers.org/arrayexpress/E-MTAB-6043	Gene filtering	doi:10.6084/m9.figshare.5350321.v5	figshare	doi:10.6084/m9.figshare.5350321.v5	https://doi.org/10.6084/m9.figshare.5350321.v5	non-small cell lung carcinoma
GSE50081	Batch effect removal	GSM1213816	Sample 676	E-MTAB-6043	ArrayExpress	E-MTAB-6043	http://identifiers.org/arrayexpress/E-MTAB-6043	Gene filtering	doi:10.6084/m9.figshare.5350321.v5	figshare	doi:10.6084/m9.figshare.5350321.v5	https://doi.org/10.6084/m9.figshare.5350321.v5	non-small cell lung carcinoma
GSE50081	Batch effect removal	GSM1213844	Sample 704	E-MTAB-6043	ArrayExpress	E-MTAB-6043	http://identifiers.org/arrayexpress/E-MTAB-6043	Gene filtering	doi:10.6084/m9.figshare.5350321.v5	figshare	doi:10.6084/m9.figshare.5350321.v5	https://doi.org/10.6084/m9.figshare.5350321.v5	non-small cell lung carcinoma
GSE50081	Batch effect removal	GSM1213776	Sample 636	E-MTAB-6043	ArrayExpress	E-MTAB-6043	http://identifiers.org/arrayexpress/E-MTAB-6043	Gene filtering	doi:10.6084/m9.figshare.5350321.v5	figshare	doi:10.6084/m9.figshare.5350321.v5	https://doi.org/10.6084/m9.figshare.5350321.v5	non-small cell lung carcinoma
GSE50081	Batch effect removal	GSM1213824	Sample 684	E-MTAB-6043	ArrayExpress	E-MTAB-6043	http://identifiers.org/arrayexpress/E-MTAB-6043	Gene filtering	doi:10.6084/m9.figshare.5350321.v5	figshare	doi:10.6084/m9.figshare.5350321.v5	https://doi.org/10.6084/m9.figshare.5350321.v5	non-small cell lung carcinoma
GSE50081	Batch effect removal	GSM1213814	Sample 674	E-MTAB-6043	ArrayExpress	E-MTAB-6043	http://identifiers.org/arrayexpress/E-MTAB-6043	Gene filtering	doi:10.6084/m9.figshare.5350321.v5	figshare	doi:10.6084/m9.figshare.5350321.v5	https://doi.org/10.6084/m9.figshare.5350321.v5	non-small cell lung carcinoma
GSE50081	Batch effect removal	GSM1213711	Sample 571	E-MTAB-6043	ArrayExpress	E-MTAB-6043	http://identifiers.org/arrayexpress/E-MTAB-6043	Gene filtering	doi:10.6084/m9.figshare.5350321.v5	figshare	doi:10.6084/m9.figshare.5350321.v5	https://doi.org/10.6084/m9.figshare.5350321.v5	non-small cell lung carcinoma
GSE50081	Batch effect removal	GSM1213797	Sample 657	E-MTAB-6043	ArrayExpress	E-MTAB-6043	http://identifiers.org/arrayexpress/E-MTAB-6043	Gene filtering	doi:10.6084/m9.figshare.5350321.v5	figshare	doi:10.6084/m9.figshare.5350321.v5	https://doi.org/10.6084/m9.figshare.5350321.v5	non-small cell lung carcinoma
GSE50081	Batch effect removal	GSM1213781	Sample 641	E-MTAB-6043	ArrayExpress	E-MTAB-6043	http://identifiers.org/arrayexpress/E-MTAB-6043	Gene filtering	doi:10.6084/m9.figshare.5350321.v5	figshare	doi:10.6084/m9.figshare.5350321.v5	https://doi.org/10.6084/m9.figshare.5350321.v5	non-small cell lung carcinoma
GSE33356	Batch effect removal	GSM494588	Sample 33	E-MTAB-6043	ArrayExpress	E-MTAB-6043	http://identifiers.org/arrayexpress/E-MTAB-6043	Gene filtering	doi:10.6084/m9.figshare.5350321.v5	figshare	doi:10.6084/m9.figshare.5350321.v5	https://doi.org/10.6084/m9.figshare.5350321.v5	non-small cell lung carcinoma
GSE33356	Batch effect removal	GSM494590	Sample 35	E-MTAB-6043	ArrayExpress	E-MTAB-6043	http://identifiers.org/arrayexpress/E-MTAB-6043	Gene filtering	doi:10.6084/m9.figshare.5350321.v5	figshare	doi:10.6084/m9.figshare.5350321.v5	https://doi.org/10.6084/m9.figshare.5350321.v5	non-small cell lung carcinoma
GSE33356	Batch effect removal	GSM494648	Sample 93	E-MTAB-6043	ArrayExpress	E-MTAB-6043	http://identifiers.org/arrayexpress/E-MTAB-6043	Gene filtering	doi:10.6084/m9.figshare.5350321.v5	figshare	doi:10.6084/m9.figshare.5350321.v5	https://doi.org/10.6084/m9.figshare.5350321.v5	normal
GSE33356	Batch effect removal	GSM494650	Sample 95	E-MTAB-6043	ArrayExpress	E-MTAB-6043	http://identifiers.org/arrayexpress/E-MTAB-6043	Gene filtering	doi:10.6084/m9.figshare.5350321.v5	figshare	doi:10.6084/m9.figshare.5350321.v5	https://doi.org/10.6084/m9.figshare.5350321.v5	normal
GSE31210	Batch effect removal	GSM773589	Sample 779	E-MTAB-6043	ArrayExpress	E-MTAB-6043	http://identifiers.org/arrayexpress/E-MTAB-6043	Gene filtering	doi:10.6084/m9.figshare.5350321.v5	figshare	doi:10.6084/m9.figshare.5350321.v5	https://doi.org/10.6084/m9.figshare.5350321.v5	non-small cell lung carcinoma
GSE31210	Batch effect removal	GSM773657	Sample 868	E-MTAB-6043	ArrayExpress	E-MTAB-6043	http://identifiers.org/arrayexpress/E-MTAB-6043	Gene filtering	doi:10.6084/m9.figshare.5350321.v5	figshare	doi:10.6084/m9.figshare.5350321.v5	https://doi.org/10.6084/m9.figshare.5350321.v5	non-small cell lung carcinoma
GSE31210	Batch effect removal	GSM773760	Sample 788	E-MTAB-6043	ArrayExpress	E-MTAB-6043	http://identifiers.org/arrayexpress/E-MTAB-6043	Gene filtering	doi:10.6084/m9.figshare.5350321.v5	figshare	doi:10.6084/m9.figshare.5350321.v5	https://doi.org/10.6084/m9.figshare.5350321.v5	non-small cell lung carcinoma
GSE31210	Batch effect removal	GSM773592	Sample 911	E-MTAB-6043	ArrayExpress	E-MTAB-6043	http://identifiers.org/arrayexpress/E-MTAB-6043	Gene filtering	doi:10.6084/m9.figshare.5350321.v5	figshare	doi:10.6084/m9.figshare.5350321.v5	https://doi.org/10.6084/m9.figshare.5350321.v5	non-small cell lung carcinoma
GSE50081	Batch effect removal	GSM1213755	Sample 615	E-MTAB-6043	ArrayExpress	E-MTAB-6043	http://identifiers.org/arrayexpress/E-MTAB-6043	Gene filtering	doi:10.6084/m9.figshare.5350321.v5	figshare	doi:10.6084/m9.figshare.5350321.v5	https://doi.org/10.6084/m9.figshare.5350321.v5	non-small cell lung carcinoma
GSE50081	Batch effect removal	GSM1213734	Sample 594	E-MTAB-6043	ArrayExpress	E-MTAB-6043	http://identifiers.org/arrayexpress/E-MTAB-6043	Gene filtering	doi:10.6084/m9.figshare.5350321.v5	figshare	doi:10.6084/m9.figshare.5350321.v5	https://doi.org/10.6084/m9.figshare.5350321.v5	non-small cell lung carcinoma
GSE50081	Batch effect removal	GSM1213813	Sample 673	E-MTAB-6043	ArrayExpress	E-MTAB-6043	http://identifiers.org/arrayexpress/E-MTAB-6043	Gene filtering	doi:10.6084/m9.figshare.5350321.v5	figshare	doi:10.6084/m9.figshare.5350321.v5	https://doi.org/10.6084/m9.figshare.5350321.v5	non-small cell lung carcinoma
GSE50081	Batch effect removal	GSM1213676	Sample 536	E-MTAB-6043	ArrayExpress	E-MTAB-6043	http://identifiers.org/arrayexpress/E-MTAB-6043	Gene filtering	doi:10.6084/m9.figshare.5350321.v5	figshare	doi:10.6084/m9.figshare.5350321.v5	https://doi.org/10.6084/m9.figshare.5350321.v5	non-small cell lung carcinoma
GSE50081	Batch effect removal	GSM1213744	Sample 604	E-MTAB-6043	ArrayExpress	E-MTAB-6043	http://identifiers.org/arrayexpress/E-MTAB-6043	Gene filtering	doi:10.6084/m9.figshare.5350321.v5	figshare	doi:10.6084/m9.figshare.5350321.v5	https://doi.org/10.6084/m9.figshare.5350321.v5	non-small cell lung carcinoma
GSE50081	Batch effect removal	GSM1213845	Sample 705	E-MTAB-6043	ArrayExpress	E-MTAB-6043	http://identifiers.org/arrayexpress/E-MTAB-6043	Gene filtering	doi:10.6084/m9.figshare.5350321.v5	figshare	doi:10.6084/m9.figshare.5350321.v5	https://doi.org/10.6084/m9.figshare.5350321.v5	non-small cell lung carcinoma
GSE10445	Batch effect removal	GSM257791	Sample 1053	E-MTAB-6043	ArrayExpress	E-MTAB-6043	http://identifiers.org/arrayexpress/E-MTAB-6043	Gene filtering	doi:10.6084/m9.figshare.5350321.v5	figshare	doi:10.6084/m9.figshare.5350321.v5	https://doi.org/10.6084/m9.figshare.5350321.v5	non-small cell lung carcinoma
GSE10445	Batch effect removal	GSM259410	Sample 1106	E-MTAB-6043	ArrayExpress	E-MTAB-6043	http://identifiers.org/arrayexpress/E-MTAB-6043	Gene filtering	doi:10.6084/m9.figshare.5350321.v5	figshare	doi:10.6084/m9.figshare.5350321.v5	https://doi.org/10.6084/m9.figshare.5350321.v5	non-small cell lung carcinoma
GSE33356	Batch effect removal	GSM494609	Sample 54	E-MTAB-6043	ArrayExpress	E-MTAB-6043	http://identifiers.org/arrayexpress/E-MTAB-6043	Gene filtering	doi:10.6084/m9.figshare.5350321.v5	figshare	doi:10.6084/m9.figshare.5350321.v5	https://doi.org/10.6084/m9.figshare.5350321.v5	non-small cell lung carcinoma
GSE31210	Batch effect removal	GSM773689	Sample 909	E-MTAB-6043	ArrayExpress	E-MTAB-6043	http://identifiers.org/arrayexpress/E-MTAB-6043	Gene filtering	doi:10.6084/m9.figshare.5350321.v5	figshare	doi:10.6084/m9.figshare.5350321.v5	https://doi.org/10.6084/m9.figshare.5350321.v5	non-small cell lung carcinoma
GSE50081	Batch effect removal	GSM1213793	Sample 653	E-MTAB-6043	ArrayExpress	E-MTAB-6043	http://identifiers.org/arrayexpress/E-MTAB-6043	Gene filtering	doi:10.6084/m9.figshare.5350321.v5	figshare	doi:10.6084/m9.figshare.5350321.v5	https://doi.org/10.6084/m9.figshare.5350321.v5	non-small cell lung carcinoma
GSE50081	Batch effect removal	GSM1213682	Sample 542	E-MTAB-6043	ArrayExpress	E-MTAB-6043	http://identifiers.org/arrayexpress/E-MTAB-6043	Gene filtering	doi:10.6084/m9.figshare.5350321.v5	figshare	doi:10.6084/m9.figshare.5350321.v5	https://doi.org/10.6084/m9.figshare.5350321.v5	non-small cell lung carcinoma
GSE50081	Batch effect removal	GSM1213715	Sample 575	E-MTAB-6043	ArrayExpress	E-MTAB-6043	http://identifiers.org/arrayexpress/E-MTAB-6043	Gene filtering	doi:10.6084/m9.figshare.5350321.v5	figshare	doi:10.6084/m9.figshare.5350321.v5	https://doi.org/10.6084/m9.figshare.5350321.v5	non-small cell lung carcinoma
GSE33356	Batch effect removal	GSM494608	Sample 53	E-MTAB-6043	ArrayExpress	E-MTAB-6043	http://identifiers.org/arrayexpress/E-MTAB-6043	Gene filtering	doi:10.6084/m9.figshare.5350321.v5	figshare	doi:10.6084/m9.figshare.5350321.v5	https://doi.org/10.6084/m9.figshare.5350321.v5	non-small cell lung carcinoma
GSE33356	Batch effect removal	GSM494668	Sample 113	E-MTAB-6043	ArrayExpress	E-MTAB-6043	http://identifiers.org/arrayexpress/E-MTAB-6043	Gene filtering	doi:10.6084/m9.figshare.5350321.v5	figshare	doi:10.6084/m9.figshare.5350321.v5	https://doi.org/10.6084/m9.figshare.5350321.v5	normal
GSE50081	Batch effect removal	GSM1213688	Sample 548	E-MTAB-6043	ArrayExpress	E-MTAB-6043	http://identifiers.org/arrayexpress/E-MTAB-6043	Gene filtering	doi:10.6084/m9.figshare.5350321.v5	figshare	doi:10.6084/m9.figshare.5350321.v5	https://doi.org/10.6084/m9.figshare.5350321.v5	non-small cell lung carcinoma
GSE50081	Batch effect removal	GSM1213767	Sample 627	E-MTAB-6043	ArrayExpress	E-MTAB-6043	http://identifiers.org/arrayexpress/E-MTAB-6043	Gene filtering	doi:10.6084/m9.figshare.5350321.v5	figshare	doi:10.6084/m9.figshare.5350321.v5	https://doi.org/10.6084/m9.figshare.5350321.v5	non-small cell lung carcinoma
GSE50081	Batch effect removal	GSM1213815	Sample 675	E-MTAB-6043	ArrayExpress	E-MTAB-6043	http://identifiers.org/arrayexpress/E-MTAB-6043	Gene filtering	doi:10.6084/m9.figshare.5350321.v5	figshare	doi:10.6084/m9.figshare.5350321.v5	https://doi.org/10.6084/m9.figshare.5350321.v5	non-small cell lung carcinoma
GSE50081	Batch effect removal	GSM1213823	Sample 683	E-MTAB-6043	ArrayExpress	E-MTAB-6043	http://identifiers.org/arrayexpress/E-MTAB-6043	Gene filtering	doi:10.6084/m9.figshare.5350321.v5	figshare	doi:10.6084/m9.figshare.5350321.v5	https://doi.org/10.6084/m9.figshare.5350321.v5	non-small cell lung carcinoma
GSE50081	Batch effect removal	GSM1213785	Sample 645	E-MTAB-6043	ArrayExpress	E-MTAB-6043	http://identifiers.org/arrayexpress/E-MTAB-6043	Gene filtering	doi:10.6084/m9.figshare.5350321.v5	figshare	doi:10.6084/m9.figshare.5350321.v5	https://doi.org/10.6084/m9.figshare.5350321.v5	non-small cell lung carcinoma
GSE50081	Batch effect removal	GSM1213786	Sample 646	E-MTAB-6043	ArrayExpress	E-MTAB-6043	http://identifiers.org/arrayexpress/E-MTAB-6043	Gene filtering	doi:10.6084/m9.figshare.5350321.v5	figshare	doi:10.6084/m9.figshare.5350321.v5	https://doi.org/10.6084/m9.figshare.5350321.v5	non-small cell lung carcinoma
GSE10445	Batch effect removal	GSM260378	Sample 1112	E-MTAB-6043	ArrayExpress	E-MTAB-6043	http://identifiers.org/arrayexpress/E-MTAB-6043	Gene filtering	doi:10.6084/m9.figshare.5350321.v5	figshare	doi:10.6084/m9.figshare.5350321.v5	https://doi.org/10.6084/m9.figshare.5350321.v5	non-small cell lung carcinoma
GSE33356	Batch effect removal	GSM494574	Sample 19	E-MTAB-6043	ArrayExpress	E-MTAB-6043	http://identifiers.org/arrayexpress/E-MTAB-6043	Gene filtering	doi:10.6084/m9.figshare.5350321.v5	figshare	doi:10.6084/m9.figshare.5350321.v5	https://doi.org/10.6084/m9.figshare.5350321.v5	non-small cell lung carcinoma
GSE33356	Batch effect removal	GSM494634	Sample 79	E-MTAB-6043	ArrayExpress	E-MTAB-6043	http://identifiers.org/arrayexpress/E-MTAB-6043	Gene filtering	doi:10.6084/m9.figshare.5350321.v5	figshare	doi:10.6084/m9.figshare.5350321.v5	https://doi.org/10.6084/m9.figshare.5350321.v5	normal
GSE50081	Batch effect removal	GSM1213732	Sample 592	E-MTAB-6043	ArrayExpress	E-MTAB-6043	http://identifiers.org/arrayexpress/E-MTAB-6043	Gene filtering	doi:10.6084/m9.figshare.5350321.v5	figshare	doi:10.6084/m9.figshare.5350321.v5	https://doi.org/10.6084/m9.figshare.5350321.v5	non-small cell lung carcinoma
GSE50081	Batch effect removal	GSM1213782	Sample 642	E-MTAB-6043	ArrayExpress	E-MTAB-6043	http://identifiers.org/arrayexpress/E-MTAB-6043	Gene filtering	doi:10.6084/m9.figshare.5350321.v5	figshare	doi:10.6084/m9.figshare.5350321.v5	https://doi.org/10.6084/m9.figshare.5350321.v5	non-small cell lung carcinoma
GSE50081	Batch effect removal	GSM1213739	Sample 599	E-MTAB-6043	ArrayExpress	E-MTAB-6043	http://identifiers.org/arrayexpress/E-MTAB-6043	Gene filtering	doi:10.6084/m9.figshare.5350321.v5	figshare	doi:10.6084/m9.figshare.5350321.v5	https://doi.org/10.6084/m9.figshare.5350321.v5	non-small cell lung carcinoma
GSE10445	Batch effect removal	GSM259402	Sample 1103	E-MTAB-6043	ArrayExpress	E-MTAB-6043	http://identifiers.org/arrayexpress/E-MTAB-6043	Gene filtering	doi:10.6084/m9.figshare.5350321.v5	figshare	doi:10.6084/m9.figshare.5350321.v5	https://doi.org/10.6084/m9.figshare.5350321.v5	non-small cell lung carcinoma
GSE50081	Batch effect removal	GSM1213798	Sample 658	E-MTAB-6043	ArrayExpress	E-MTAB-6043	http://identifiers.org/arrayexpress/E-MTAB-6043	Gene filtering	doi:10.6084/m9.figshare.5350321.v5	figshare	doi:10.6084/m9.figshare.5350321.v5	https://doi.org/10.6084/m9.figshare.5350321.v5	non-small cell lung carcinoma
GSE50081	Batch effect removal	GSM1213819	Sample 679	E-MTAB-6043	ArrayExpress	E-MTAB-6043	http://identifiers.org/arrayexpress/E-MTAB-6043	Gene filtering	doi:10.6084/m9.figshare.5350321.v5	figshare	doi:10.6084/m9.figshare.5350321.v5	https://doi.org/10.6084/m9.figshare.5350321.v5	non-small cell lung carcinoma
GSE10445	Batch effect removal	GSM258062	Sample 1082	E-MTAB-6043	ArrayExpress	E-MTAB-6043	http://identifiers.org/arrayexpress/E-MTAB-6043	Gene filtering	doi:10.6084/m9.figshare.5350321.v5	figshare	doi:10.6084/m9.figshare.5350321.v5	https://doi.org/10.6084/m9.figshare.5350321.v5	non-small cell lung carcinoma
GSE33356	Batch effect removal	GSM494566	Sample 11	E-MTAB-6043	ArrayExpress	E-MTAB-6043	http://identifiers.org/arrayexpress/E-MTAB-6043	Gene filtering	doi:10.6084/m9.figshare.5350321.v5	figshare	doi:10.6084/m9.figshare.5350321.v5	https://doi.org/10.6084/m9.figshare.5350321.v5	non-small cell lung carcinoma
GSE33356	Batch effect removal	GSM494617	Sample 62	E-MTAB-6043	ArrayExpress	E-MTAB-6043	http://identifiers.org/arrayexpress/E-MTAB-6043	Gene filtering	doi:10.6084/m9.figshare.5350321.v5	figshare	doi:10.6084/m9.figshare.5350321.v5	https://doi.org/10.6084/m9.figshare.5350321.v5	normal
GSE33356	Batch effect removal	GSM494639	Sample 84	E-MTAB-6043	ArrayExpress	E-MTAB-6043	http://identifiers.org/arrayexpress/E-MTAB-6043	Gene filtering	doi:10.6084/m9.figshare.5350321.v5	figshare	doi:10.6084/m9.figshare.5350321.v5	https://doi.org/10.6084/m9.figshare.5350321.v5	normal
GSE31210	Batch effect removal	GSM773619	Sample 800	E-MTAB-6043	ArrayExpress	E-MTAB-6043	http://identifiers.org/arrayexpress/E-MTAB-6043	Gene filtering	doi:10.6084/m9.figshare.5350321.v5	figshare	doi:10.6084/m9.figshare.5350321.v5	https://doi.org/10.6084/m9.figshare.5350321.v5	non-small cell lung carcinoma
GSE50081	Batch effect removal	GSM1213847	Sample 707	E-MTAB-6043	ArrayExpress	E-MTAB-6043	http://identifiers.org/arrayexpress/E-MTAB-6043	Gene filtering	doi:10.6084/m9.figshare.5350321.v5	figshare	doi:10.6084/m9.figshare.5350321.v5	https://doi.org/10.6084/m9.figshare.5350321.v5	non-small cell lung carcinoma
GSE50081	Batch effect removal	GSM1213724	Sample 584	E-MTAB-6043	ArrayExpress	E-MTAB-6043	http://identifiers.org/arrayexpress/E-MTAB-6043	Gene filtering	doi:10.6084/m9.figshare.5350321.v5	figshare	doi:10.6084/m9.figshare.5350321.v5	https://doi.org/10.6084/m9.figshare.5350321.v5	non-small cell lung carcinoma
GSE10445	Batch effect removal	GSM257792	Sample 1054	E-MTAB-6043	ArrayExpress	E-MTAB-6043	http://identifiers.org/arrayexpress/E-MTAB-6043	Gene filtering	doi:10.6084/m9.figshare.5350321.v5	figshare	doi:10.6084/m9.figshare.5350321.v5	https://doi.org/10.6084/m9.figshare.5350321.v5	non-small cell lung carcinoma
GSE10445	Batch effect removal	GSM258071	Sample 1084	E-MTAB-6043	ArrayExpress	E-MTAB-6043	http://identifiers.org/arrayexpress/E-MTAB-6043	Gene filtering	doi:10.6084/m9.figshare.5350321.v5	figshare	doi:10.6084/m9.figshare.5350321.v5	https://doi.org/10.6084/m9.figshare.5350321.v5	non-small cell lung carcinoma
GSE50081	Batch effect removal	GSM1213709	Sample 569	E-MTAB-6043	ArrayExpress	E-MTAB-6043	http://identifiers.org/arrayexpress/E-MTAB-6043	Gene filtering	doi:10.6084/m9.figshare.5350321.v5	figshare	doi:10.6084/m9.figshare.5350321.v5	https://doi.org/10.6084/m9.figshare.5350321.v5	non-small cell lung carcinoma
GSE10445	Batch effect removal	GSM258072	Sample 1085	E-MTAB-6043	ArrayExpress	E-MTAB-6043	http://identifiers.org/arrayexpress/E-MTAB-6043	Gene filtering	doi:10.6084/m9.figshare.5350321.v5	figshare	doi:10.6084/m9.figshare.5350321.v5	https://doi.org/10.6084/m9.figshare.5350321.v5	non-small cell lung carcinoma
GSE50081	Batch effect removal	GSM1213733	Sample 593	E-MTAB-6043	ArrayExpress	E-MTAB-6043	http://identifiers.org/arrayexpress/E-MTAB-6043	Gene filtering	doi:10.6084/m9.figshare.5350321.v5	figshare	doi:10.6084/m9.figshare.5350321.v5	https://doi.org/10.6084/m9.figshare.5350321.v5	non-small cell lung carcinoma
GSE50081	Batch effect removal	GSM1213809	Sample 669	E-MTAB-6043	ArrayExpress	E-MTAB-6043	http://identifiers.org/arrayexpress/E-MTAB-6043	Gene filtering	doi:10.6084/m9.figshare.5350321.v5	figshare	doi:10.6084/m9.figshare.5350321.v5	https://doi.org/10.6084/m9.figshare.5350321.v5	non-small cell lung carcinoma
GSE50081	Batch effect removal	GSM1213690	Sample 550	E-MTAB-6043	ArrayExpress	E-MTAB-6043	http://identifiers.org/arrayexpress/E-MTAB-6043	Gene filtering	doi:10.6084/m9.figshare.5350321.v5	figshare	doi:10.6084/m9.figshare.5350321.v5	https://doi.org/10.6084/m9.figshare.5350321.v5	non-small cell lung carcinoma
GSE10445	Batch effect removal	GSM257811	Sample 1058	E-MTAB-6043	ArrayExpress	E-MTAB-6043	http://identifiers.org/arrayexpress/E-MTAB-6043	Gene filtering	doi:10.6084/m9.figshare.5350321.v5	figshare	doi:10.6084/m9.figshare.5350321.v5	https://doi.org/10.6084/m9.figshare.5350321.v5	non-small cell lung carcinoma
GSE10445	Batch effect removal	GSM259403	Sample 1104	E-MTAB-6043	ArrayExpress	E-MTAB-6043	http://identifiers.org/arrayexpress/E-MTAB-6043	Gene filtering	doi:10.6084/m9.figshare.5350321.v5	figshare	doi:10.6084/m9.figshare.5350321.v5	https://doi.org/10.6084/m9.figshare.5350321.v5	non-small cell lung carcinoma
GSE33356	Batch effect removal	GSM494656	Sample 101	E-MTAB-6043	ArrayExpress	E-MTAB-6043	http://identifiers.org/arrayexpress/E-MTAB-6043	Gene filtering	doi:10.6084/m9.figshare.5350321.v5	figshare	doi:10.6084/m9.figshare.5350321.v5	https://doi.org/10.6084/m9.figshare.5350321.v5	normal
GSE50081	Batch effect removal	GSM1213683	Sample 543	E-MTAB-6043	ArrayExpress	E-MTAB-6043	http://identifiers.org/arrayexpress/E-MTAB-6043	Gene filtering	doi:10.6084/m9.figshare.5350321.v5	figshare	doi:10.6084/m9.figshare.5350321.v5	https://doi.org/10.6084/m9.figshare.5350321.v5	non-small cell lung carcinoma
GSE50081	Batch effect removal	GSM1213723	Sample 583	E-MTAB-6043	ArrayExpress	E-MTAB-6043	http://identifiers.org/arrayexpress/E-MTAB-6043	Gene filtering	doi:10.6084/m9.figshare.5350321.v5	figshare	doi:10.6084/m9.figshare.5350321.v5	https://doi.org/10.6084/m9.figshare.5350321.v5	non-small cell lung carcinoma
GSE33356	Batch effect removal	GSM494575	Sample 20	E-MTAB-6043	ArrayExpress	E-MTAB-6043	http://identifiers.org/arrayexpress/E-MTAB-6043	Gene filtering	doi:10.6084/m9.figshare.5350321.v5	figshare	doi:10.6084/m9.figshare.5350321.v5	https://doi.org/10.6084/m9.figshare.5350321.v5	non-small cell lung carcinoma
GSE33356	Batch effect removal	GSM494635	Sample 80	E-MTAB-6043	ArrayExpress	E-MTAB-6043	http://identifiers.org/arrayexpress/E-MTAB-6043	Gene filtering	doi:10.6084/m9.figshare.5350321.v5	figshare	doi:10.6084/m9.figshare.5350321.v5	https://doi.org/10.6084/m9.figshare.5350321.v5	normal
GSE50081	Batch effect removal	GSM1213788	Sample 648	E-MTAB-6043	ArrayExpress	E-MTAB-6043	http://identifiers.org/arrayexpress/E-MTAB-6043	Gene filtering	doi:10.6084/m9.figshare.5350321.v5	figshare	doi:10.6084/m9.figshare.5350321.v5	https://doi.org/10.6084/m9.figshare.5350321.v5	non-small cell lung carcinoma
GSE50081	Batch effect removal	GSM1213672	Sample 532	E-MTAB-6043	ArrayExpress	E-MTAB-6043	http://identifiers.org/arrayexpress/E-MTAB-6043	Gene filtering	doi:10.6084/m9.figshare.5350321.v5	figshare	doi:10.6084/m9.figshare.5350321.v5	https://doi.org/10.6084/m9.figshare.5350321.v5	non-small cell lung carcinoma
GSE50081	Batch effect removal	GSM1213783	Sample 643	E-MTAB-6043	ArrayExpress	E-MTAB-6043	http://identifiers.org/arrayexpress/E-MTAB-6043	Gene filtering	doi:10.6084/m9.figshare.5350321.v5	figshare	doi:10.6084/m9.figshare.5350321.v5	https://doi.org/10.6084/m9.figshare.5350321.v5	non-small cell lung carcinoma
GSE50081	Batch effect removal	GSM1213726	Sample 586	E-MTAB-6043	ArrayExpress	E-MTAB-6043	http://identifiers.org/arrayexpress/E-MTAB-6043	Gene filtering	doi:10.6084/m9.figshare.5350321.v5	figshare	doi:10.6084/m9.figshare.5350321.v5	https://doi.org/10.6084/m9.figshare.5350321.v5	non-small cell lung carcinoma
GSE50081	Batch effect removal	GSM1213800	Sample 660	E-MTAB-6043	ArrayExpress	E-MTAB-6043	http://identifiers.org/arrayexpress/E-MTAB-6043	Gene filtering	doi:10.6084/m9.figshare.5350321.v5	figshare	doi:10.6084/m9.figshare.5350321.v5	https://doi.org/10.6084/m9.figshare.5350321.v5	non-small cell lung carcinoma
GSE50081	Batch effect removal	GSM1213740	Sample 600	E-MTAB-6043	ArrayExpress	E-MTAB-6043	http://identifiers.org/arrayexpress/E-MTAB-6043	Gene filtering	doi:10.6084/m9.figshare.5350321.v5	figshare	doi:10.6084/m9.figshare.5350321.v5	https://doi.org/10.6084/m9.figshare.5350321.v5	non-small cell lung carcinoma
GSE10245	Batch effect removal	GSM258553	Sample 379	E-MTAB-6043	ArrayExpress	E-MTAB-6043	http://identifiers.org/arrayexpress/E-MTAB-6043	Gene filtering	doi:10.6084/m9.figshare.5350321.v5	figshare	doi:10.6084/m9.figshare.5350321.v5	https://doi.org/10.6084/m9.figshare.5350321.v5	non-small cell lung carcinoma
GSE10245	Batch effect removal	GSM258555	Sample 381	E-MTAB-6043	ArrayExpress	E-MTAB-6043	http://identifiers.org/arrayexpress/E-MTAB-6043	Gene filtering	doi:10.6084/m9.figshare.5350321.v5	figshare	doi:10.6084/m9.figshare.5350321.v5	https://doi.org/10.6084/m9.figshare.5350321.v5	non-small cell lung carcinoma
GSE10245	Batch effect removal	GSM258558	Sample 384	E-MTAB-6043	ArrayExpress	E-MTAB-6043	http://identifiers.org/arrayexpress/E-MTAB-6043	Gene filtering	doi:10.6084/m9.figshare.5350321.v5	figshare	doi:10.6084/m9.figshare.5350321.v5	https://doi.org/10.6084/m9.figshare.5350321.v5	non-small cell lung carcinoma
GSE10245	Batch effect removal	GSM258562	Sample 388	E-MTAB-6043	ArrayExpress	E-MTAB-6043	http://identifiers.org/arrayexpress/E-MTAB-6043	Gene filtering	doi:10.6084/m9.figshare.5350321.v5	figshare	doi:10.6084/m9.figshare.5350321.v5	https://doi.org/10.6084/m9.figshare.5350321.v5	non-small cell lung carcinoma
GSE10245	Batch effect removal	GSM258570	Sample 396	E-MTAB-6043	ArrayExpress	E-MTAB-6043	http://identifiers.org/arrayexpress/E-MTAB-6043	Gene filtering	doi:10.6084/m9.figshare.5350321.v5	figshare	doi:10.6084/m9.figshare.5350321.v5	https://doi.org/10.6084/m9.figshare.5350321.v5	non-small cell lung carcinoma
GSE10245	Batch effect removal	GSM258572	Sample 398	E-MTAB-6043	ArrayExpress	E-MTAB-6043	http://identifiers.org/arrayexpress/E-MTAB-6043	Gene filtering	doi:10.6084/m9.figshare.5350321.v5	figshare	doi:10.6084/m9.figshare.5350321.v5	https://doi.org/10.6084/m9.figshare.5350321.v5	non-small cell lung carcinoma
GSE10245	Batch effect removal	GSM258579	Sample 405	E-MTAB-6043	ArrayExpress	E-MTAB-6043	http://identifiers.org/arrayexpress/E-MTAB-6043	Gene filtering	doi:10.6084/m9.figshare.5350321.v5	figshare	doi:10.6084/m9.figshare.5350321.v5	https://doi.org/10.6084/m9.figshare.5350321.v5	non-small cell lung carcinoma
GSE10245	Batch effect removal	GSM258581	Sample 407	E-MTAB-6043	ArrayExpress	E-MTAB-6043	http://identifiers.org/arrayexpress/E-MTAB-6043	Gene filtering	doi:10.6084/m9.figshare.5350321.v5	figshare	doi:10.6084/m9.figshare.5350321.v5	https://doi.org/10.6084/m9.figshare.5350321.v5	non-small cell lung carcinoma
GSE10245	Batch effect removal	GSM258583	Sample 409	E-MTAB-6043	ArrayExpress	E-MTAB-6043	http://identifiers.org/arrayexpress/E-MTAB-6043	Gene filtering	doi:10.6084/m9.figshare.5350321.v5	figshare	doi:10.6084/m9.figshare.5350321.v5	https://doi.org/10.6084/m9.figshare.5350321.v5	non-small cell lung carcinoma
GSE33356	Batch effect removal	GSM494581	Sample 26	E-MTAB-6043	ArrayExpress	E-MTAB-6043	http://identifiers.org/arrayexpress/E-MTAB-6043	Gene filtering	doi:10.6084/m9.figshare.5350321.v5	figshare	doi:10.6084/m9.figshare.5350321.v5	https://doi.org/10.6084/m9.figshare.5350321.v5	non-small cell lung carcinoma
GSE33356	Batch effect removal	GSM494641	Sample 86	E-MTAB-6043	ArrayExpress	E-MTAB-6043	http://identifiers.org/arrayexpress/E-MTAB-6043	Gene filtering	doi:10.6084/m9.figshare.5350321.v5	figshare	doi:10.6084/m9.figshare.5350321.v5	https://doi.org/10.6084/m9.figshare.5350321.v5	normal
GSE31210	Batch effect removal	GSM773552	Sample 870	E-MTAB-6043	ArrayExpress	E-MTAB-6043	http://identifiers.org/arrayexpress/E-MTAB-6043	Gene filtering	doi:10.6084/m9.figshare.5350321.v5	figshare	doi:10.6084/m9.figshare.5350321.v5	https://doi.org/10.6084/m9.figshare.5350321.v5	non-small cell lung carcinoma
GSE31210	Batch effect removal	GSM773629	Sample 838	E-MTAB-6043	ArrayExpress	E-MTAB-6043	http://identifiers.org/arrayexpress/E-MTAB-6043	Gene filtering	doi:10.6084/m9.figshare.5350321.v5	figshare	doi:10.6084/m9.figshare.5350321.v5	https://doi.org/10.6084/m9.figshare.5350321.v5	non-small cell lung carcinoma
GSE31210	Batch effect removal	GSM773639	Sample 899	E-MTAB-6043	ArrayExpress	E-MTAB-6043	http://identifiers.org/arrayexpress/E-MTAB-6043	Gene filtering	doi:10.6084/m9.figshare.5350321.v5	figshare	doi:10.6084/m9.figshare.5350321.v5	https://doi.org/10.6084/m9.figshare.5350321.v5	non-small cell lung carcinoma
GSE31210	Batch effect removal	GSM773672	Sample 853	E-MTAB-6043	ArrayExpress	E-MTAB-6043	http://identifiers.org/arrayexpress/E-MTAB-6043	Gene filtering	doi:10.6084/m9.figshare.5350321.v5	figshare	doi:10.6084/m9.figshare.5350321.v5	https://doi.org/10.6084/m9.figshare.5350321.v5	non-small cell lung carcinoma
GSE31210	Batch effect removal	GSM773674	Sample 867	E-MTAB-6043	ArrayExpress	E-MTAB-6043	http://identifiers.org/arrayexpress/E-MTAB-6043	Gene filtering	doi:10.6084/m9.figshare.5350321.v5	figshare	doi:10.6084/m9.figshare.5350321.v5	https://doi.org/10.6084/m9.figshare.5350321.v5	non-small cell lung carcinoma
GSE31210	Batch effect removal	GSM773747	Sample 905	E-MTAB-6043	ArrayExpress	E-MTAB-6043	http://identifiers.org/arrayexpress/E-MTAB-6043	Gene filtering	doi:10.6084/m9.figshare.5350321.v5	figshare	doi:10.6084/m9.figshare.5350321.v5	https://doi.org/10.6084/m9.figshare.5350321.v5	non-small cell lung carcinoma
GSE50081	Batch effect removal	GSM1213768	Sample 628	E-MTAB-6043	ArrayExpress	E-MTAB-6043	http://identifiers.org/arrayexpress/E-MTAB-6043	Gene filtering	doi:10.6084/m9.figshare.5350321.v5	figshare	doi:10.6084/m9.figshare.5350321.v5	https://doi.org/10.6084/m9.figshare.5350321.v5	non-small cell lung carcinoma
GSE50081	Batch effect removal	GSM1213748	Sample 608	E-MTAB-6043	ArrayExpress	E-MTAB-6043	http://identifiers.org/arrayexpress/E-MTAB-6043	Gene filtering	doi:10.6084/m9.figshare.5350321.v5	figshare	doi:10.6084/m9.figshare.5350321.v5	https://doi.org/10.6084/m9.figshare.5350321.v5	non-small cell lung carcinoma
GSE50081	Batch effect removal	GSM1213746	Sample 606	E-MTAB-6043	ArrayExpress	E-MTAB-6043	http://identifiers.org/arrayexpress/E-MTAB-6043	Gene filtering	doi:10.6084/m9.figshare.5350321.v5	figshare	doi:10.6084/m9.figshare.5350321.v5	https://doi.org/10.6084/m9.figshare.5350321.v5	non-small cell lung carcinoma
GSE10445	Batch effect removal	GSM264314	Sample 1115	E-MTAB-6043	ArrayExpress	E-MTAB-6043	http://identifiers.org/arrayexpress/E-MTAB-6043	Gene filtering	doi:10.6084/m9.figshare.5350321.v5	figshare	doi:10.6084/m9.figshare.5350321.v5	https://doi.org/10.6084/m9.figshare.5350321.v5	non-small cell lung carcinoma
GSE33356	Batch effect removal	GSM494563	Sample 8	E-MTAB-6043	ArrayExpress	E-MTAB-6043	http://identifiers.org/arrayexpress/E-MTAB-6043	Gene filtering	doi:10.6084/m9.figshare.5350321.v5	figshare	doi:10.6084/m9.figshare.5350321.v5	https://doi.org/10.6084/m9.figshare.5350321.v5	non-small cell lung carcinoma
GSE33356	Batch effect removal	GSM494576	Sample 21	E-MTAB-6043	ArrayExpress	E-MTAB-6043	http://identifiers.org/arrayexpress/E-MTAB-6043	Gene filtering	doi:10.6084/m9.figshare.5350321.v5	figshare	doi:10.6084/m9.figshare.5350321.v5	https://doi.org/10.6084/m9.figshare.5350321.v5	non-small cell lung carcinoma
GSE33356	Batch effect removal	GSM494580	Sample 25	E-MTAB-6043	ArrayExpress	E-MTAB-6043	http://identifiers.org/arrayexpress/E-MTAB-6043	Gene filtering	doi:10.6084/m9.figshare.5350321.v5	figshare	doi:10.6084/m9.figshare.5350321.v5	https://doi.org/10.6084/m9.figshare.5350321.v5	non-small cell lung carcinoma
GSE33356	Batch effect removal	GSM494623	Sample 68	E-MTAB-6043	ArrayExpress	E-MTAB-6043	http://identifiers.org/arrayexpress/E-MTAB-6043	Gene filtering	doi:10.6084/m9.figshare.5350321.v5	figshare	doi:10.6084/m9.figshare.5350321.v5	https://doi.org/10.6084/m9.figshare.5350321.v5	normal
GSE33356	Batch effect removal	GSM494636	Sample 81	E-MTAB-6043	ArrayExpress	E-MTAB-6043	http://identifiers.org/arrayexpress/E-MTAB-6043	Gene filtering	doi:10.6084/m9.figshare.5350321.v5	figshare	doi:10.6084/m9.figshare.5350321.v5	https://doi.org/10.6084/m9.figshare.5350321.v5	normal
GSE33356	Batch effect removal	GSM494640	Sample 85	E-MTAB-6043	ArrayExpress	E-MTAB-6043	http://identifiers.org/arrayexpress/E-MTAB-6043	Gene filtering	doi:10.6084/m9.figshare.5350321.v5	figshare	doi:10.6084/m9.figshare.5350321.v5	https://doi.org/10.6084/m9.figshare.5350321.v5	normal
GSE31210	Batch effect removal	GSM773561	Sample 795	E-MTAB-6043	ArrayExpress	E-MTAB-6043	http://identifiers.org/arrayexpress/E-MTAB-6043	Gene filtering	doi:10.6084/m9.figshare.5350321.v5	figshare	doi:10.6084/m9.figshare.5350321.v5	https://doi.org/10.6084/m9.figshare.5350321.v5	non-small cell lung carcinoma
GSE31210	Batch effect removal	GSM773601	Sample 937	E-MTAB-6043	ArrayExpress	E-MTAB-6043	http://identifiers.org/arrayexpress/E-MTAB-6043	Gene filtering	doi:10.6084/m9.figshare.5350321.v5	figshare	doi:10.6084/m9.figshare.5350321.v5	https://doi.org/10.6084/m9.figshare.5350321.v5	non-small cell lung carcinoma
GSE31210	Batch effect removal	GSM773611	Sample 914	E-MTAB-6043	ArrayExpress	E-MTAB-6043	http://identifiers.org/arrayexpress/E-MTAB-6043	Gene filtering	doi:10.6084/m9.figshare.5350321.v5	figshare	doi:10.6084/m9.figshare.5350321.v5	https://doi.org/10.6084/m9.figshare.5350321.v5	non-small cell lung carcinoma
GSE31210	Batch effect removal	GSM773623	Sample 733	E-MTAB-6043	ArrayExpress	E-MTAB-6043	http://identifiers.org/arrayexpress/E-MTAB-6043	Gene filtering	doi:10.6084/m9.figshare.5350321.v5	figshare	doi:10.6084/m9.figshare.5350321.v5	https://doi.org/10.6084/m9.figshare.5350321.v5	non-small cell lung carcinoma
GSE31210	Batch effect removal	GSM773648	Sample 846	E-MTAB-6043	ArrayExpress	E-MTAB-6043	http://identifiers.org/arrayexpress/E-MTAB-6043	Gene filtering	doi:10.6084/m9.figshare.5350321.v5	figshare	doi:10.6084/m9.figshare.5350321.v5	https://doi.org/10.6084/m9.figshare.5350321.v5	non-small cell lung carcinoma
GSE31210	Batch effect removal	GSM773654	Sample 740	E-MTAB-6043	ArrayExpress	E-MTAB-6043	http://identifiers.org/arrayexpress/E-MTAB-6043	Gene filtering	doi:10.6084/m9.figshare.5350321.v5	figshare	doi:10.6084/m9.figshare.5350321.v5	https://doi.org/10.6084/m9.figshare.5350321.v5	non-small cell lung carcinoma
GSE31210	Batch effect removal	GSM773699	Sample 884	E-MTAB-6043	ArrayExpress	E-MTAB-6043	http://identifiers.org/arrayexpress/E-MTAB-6043	Gene filtering	doi:10.6084/m9.figshare.5350321.v5	figshare	doi:10.6084/m9.figshare.5350321.v5	https://doi.org/10.6084/m9.figshare.5350321.v5	non-small cell lung carcinoma
GSE31210	Batch effect removal	GSM773704	Sample 878	E-MTAB-6043	ArrayExpress	E-MTAB-6043	http://identifiers.org/arrayexpress/E-MTAB-6043	Gene filtering	doi:10.6084/m9.figshare.5350321.v5	figshare	doi:10.6084/m9.figshare.5350321.v5	https://doi.org/10.6084/m9.figshare.5350321.v5	non-small cell lung carcinoma
GSE31210	Batch effect removal	GSM773762	Sample 765	E-MTAB-6043	ArrayExpress	E-MTAB-6043	http://identifiers.org/arrayexpress/E-MTAB-6043	Gene filtering	doi:10.6084/m9.figshare.5350321.v5	figshare	doi:10.6084/m9.figshare.5350321.v5	https://doi.org/10.6084/m9.figshare.5350321.v5	non-small cell lung carcinoma
GSE31210	Batch effect removal	GSM773775	Sample 730	E-MTAB-6043	ArrayExpress	E-MTAB-6043	http://identifiers.org/arrayexpress/E-MTAB-6043	Gene filtering	doi:10.6084/m9.figshare.5350321.v5	figshare	doi:10.6084/m9.figshare.5350321.v5	https://doi.org/10.6084/m9.figshare.5350321.v5	normal
GSE50081	Batch effect removal	GSM1213843	Sample 703	E-MTAB-6043	ArrayExpress	E-MTAB-6043	http://identifiers.org/arrayexpress/E-MTAB-6043	Gene filtering	doi:10.6084/m9.figshare.5350321.v5	figshare	doi:10.6084/m9.figshare.5350321.v5	https://doi.org/10.6084/m9.figshare.5350321.v5	non-small cell lung carcinoma
GSE50081	Batch effect removal	GSM1213827	Sample 687	E-MTAB-6043	ArrayExpress	E-MTAB-6043	http://identifiers.org/arrayexpress/E-MTAB-6043	Gene filtering	doi:10.6084/m9.figshare.5350321.v5	figshare	doi:10.6084/m9.figshare.5350321.v5	https://doi.org/10.6084/m9.figshare.5350321.v5	non-small cell lung carcinoma
GSE50081	Batch effect removal	GSM1213704	Sample 564	E-MTAB-6043	ArrayExpress	E-MTAB-6043	http://identifiers.org/arrayexpress/E-MTAB-6043	Gene filtering	doi:10.6084/m9.figshare.5350321.v5	figshare	doi:10.6084/m9.figshare.5350321.v5	https://doi.org/10.6084/m9.figshare.5350321.v5	non-small cell lung carcinoma
GSE50081	Batch effect removal	GSM1213796	Sample 656	E-MTAB-6043	ArrayExpress	E-MTAB-6043	http://identifiers.org/arrayexpress/E-MTAB-6043	Gene filtering	doi:10.6084/m9.figshare.5350321.v5	figshare	doi:10.6084/m9.figshare.5350321.v5	https://doi.org/10.6084/m9.figshare.5350321.v5	non-small cell lung carcinoma
GSE10445	Batch effect removal	GSM258036	Sample 1066	E-MTAB-6043	ArrayExpress	E-MTAB-6043	http://identifiers.org/arrayexpress/E-MTAB-6043	Gene filtering	doi:10.6084/m9.figshare.5350321.v5	figshare	doi:10.6084/m9.figshare.5350321.v5	https://doi.org/10.6084/m9.figshare.5350321.v5	non-small cell lung carcinoma
GSE10445	Batch effect removal	GSM258898	Sample 1091	E-MTAB-6043	ArrayExpress	E-MTAB-6043	http://identifiers.org/arrayexpress/E-MTAB-6043	Gene filtering	doi:10.6084/m9.figshare.5350321.v5	figshare	doi:10.6084/m9.figshare.5350321.v5	https://doi.org/10.6084/m9.figshare.5350321.v5	non-small cell lung carcinoma
GSE33356	Batch effect removal	GSM494584	Sample 29	E-MTAB-6043	ArrayExpress	E-MTAB-6043	http://identifiers.org/arrayexpress/E-MTAB-6043	Gene filtering	doi:10.6084/m9.figshare.5350321.v5	figshare	doi:10.6084/m9.figshare.5350321.v5	https://doi.org/10.6084/m9.figshare.5350321.v5	non-small cell lung carcinoma
GSE33356	Batch effect removal	GSM494605	Sample 50	E-MTAB-6043	ArrayExpress	E-MTAB-6043	http://identifiers.org/arrayexpress/E-MTAB-6043	Gene filtering	doi:10.6084/m9.figshare.5350321.v5	figshare	doi:10.6084/m9.figshare.5350321.v5	https://doi.org/10.6084/m9.figshare.5350321.v5	non-small cell lung carcinoma
GSE33356	Batch effect removal	GSM494644	Sample 89	E-MTAB-6043	ArrayExpress	E-MTAB-6043	http://identifiers.org/arrayexpress/E-MTAB-6043	Gene filtering	doi:10.6084/m9.figshare.5350321.v5	figshare	doi:10.6084/m9.figshare.5350321.v5	https://doi.org/10.6084/m9.figshare.5350321.v5	normal
GSE33356	Batch effect removal	GSM494646	Sample 91	E-MTAB-6043	ArrayExpress	E-MTAB-6043	http://identifiers.org/arrayexpress/E-MTAB-6043	Gene filtering	doi:10.6084/m9.figshare.5350321.v5	figshare	doi:10.6084/m9.figshare.5350321.v5	https://doi.org/10.6084/m9.figshare.5350321.v5	normal
GSE33356	Batch effect removal	GSM494665	Sample 110	E-MTAB-6043	ArrayExpress	E-MTAB-6043	http://identifiers.org/arrayexpress/E-MTAB-6043	Gene filtering	doi:10.6084/m9.figshare.5350321.v5	figshare	doi:10.6084/m9.figshare.5350321.v5	https://doi.org/10.6084/m9.figshare.5350321.v5	normal
GSE31210	Batch effect removal	GSM773600	Sample 950	E-MTAB-6043	ArrayExpress	E-MTAB-6043	http://identifiers.org/arrayexpress/E-MTAB-6043	Gene filtering	doi:10.6084/m9.figshare.5350321.v5	figshare	doi:10.6084/m9.figshare.5350321.v5	https://doi.org/10.6084/m9.figshare.5350321.v5	non-small cell lung carcinoma
GSE31210	Batch effect removal	GSM773608	Sample 941	E-MTAB-6043	ArrayExpress	E-MTAB-6043	http://identifiers.org/arrayexpress/E-MTAB-6043	Gene filtering	doi:10.6084/m9.figshare.5350321.v5	figshare	doi:10.6084/m9.figshare.5350321.v5	https://doi.org/10.6084/m9.figshare.5350321.v5	non-small cell lung carcinoma
GSE31210	Batch effect removal	GSM773635	Sample 948	E-MTAB-6043	ArrayExpress	E-MTAB-6043	http://identifiers.org/arrayexpress/E-MTAB-6043	Gene filtering	doi:10.6084/m9.figshare.5350321.v5	figshare	doi:10.6084/m9.figshare.5350321.v5	https://doi.org/10.6084/m9.figshare.5350321.v5	non-small cell lung carcinoma
GSE31210	Batch effect removal	GSM773655	Sample 774	E-MTAB-6043	ArrayExpress	E-MTAB-6043	http://identifiers.org/arrayexpress/E-MTAB-6043	Gene filtering	doi:10.6084/m9.figshare.5350321.v5	figshare	doi:10.6084/m9.figshare.5350321.v5	https://doi.org/10.6084/m9.figshare.5350321.v5	non-small cell lung carcinoma
GSE31210	Batch effect removal	GSM773701	Sample 796	E-MTAB-6043	ArrayExpress	E-MTAB-6043	http://identifiers.org/arrayexpress/E-MTAB-6043	Gene filtering	doi:10.6084/m9.figshare.5350321.v5	figshare	doi:10.6084/m9.figshare.5350321.v5	https://doi.org/10.6084/m9.figshare.5350321.v5	non-small cell lung carcinoma
GSE10445	Batch effect removal	GSM259399	Sample 1100	E-MTAB-6043	ArrayExpress	E-MTAB-6043	http://identifiers.org/arrayexpress/E-MTAB-6043	Gene filtering	doi:10.6084/m9.figshare.5350321.v5	figshare	doi:10.6084/m9.figshare.5350321.v5	https://doi.org/10.6084/m9.figshare.5350321.v5	non-small cell lung carcinoma
GSE31210	Batch effect removal	GSM773642	Sample 808	E-MTAB-6043	ArrayExpress	E-MTAB-6043	http://identifiers.org/arrayexpress/E-MTAB-6043	Gene filtering	doi:10.6084/m9.figshare.5350321.v5	figshare	doi:10.6084/m9.figshare.5350321.v5	https://doi.org/10.6084/m9.figshare.5350321.v5	non-small cell lung carcinoma
GSE31210	Batch effect removal	GSM773706	Sample 786	E-MTAB-6043	ArrayExpress	E-MTAB-6043	http://identifiers.org/arrayexpress/E-MTAB-6043	Gene filtering	doi:10.6084/m9.figshare.5350321.v5	figshare	doi:10.6084/m9.figshare.5350321.v5	https://doi.org/10.6084/m9.figshare.5350321.v5	non-small cell lung carcinoma
GSE31210	Batch effect removal	GSM773730	Sample 898	E-MTAB-6043	ArrayExpress	E-MTAB-6043	http://identifiers.org/arrayexpress/E-MTAB-6043	Gene filtering	doi:10.6084/m9.figshare.5350321.v5	figshare	doi:10.6084/m9.figshare.5350321.v5	https://doi.org/10.6084/m9.figshare.5350321.v5	non-small cell lung carcinoma
GSE31210	Batch effect removal	GSM773583	Sample 888	E-MTAB-6043	ArrayExpress	E-MTAB-6043	http://identifiers.org/arrayexpress/E-MTAB-6043	Gene filtering	doi:10.6084/m9.figshare.5350321.v5	figshare	doi:10.6084/m9.figshare.5350321.v5	https://doi.org/10.6084/m9.figshare.5350321.v5	non-small cell lung carcinoma
GSE31210	Batch effect removal	GSM773591	Sample 860	E-MTAB-6043	ArrayExpress	E-MTAB-6043	http://identifiers.org/arrayexpress/E-MTAB-6043	Gene filtering	doi:10.6084/m9.figshare.5350321.v5	figshare	doi:10.6084/m9.figshare.5350321.v5	https://doi.org/10.6084/m9.figshare.5350321.v5	non-small cell lung carcinoma
GSE31210	Batch effect removal	GSM773617	Sample 935	E-MTAB-6043	ArrayExpress	E-MTAB-6043	http://identifiers.org/arrayexpress/E-MTAB-6043	Gene filtering	doi:10.6084/m9.figshare.5350321.v5	figshare	doi:10.6084/m9.figshare.5350321.v5	https://doi.org/10.6084/m9.figshare.5350321.v5	non-small cell lung carcinoma
GSE31210	Batch effect removal	GSM773725	Sample 820	E-MTAB-6043	ArrayExpress	E-MTAB-6043	http://identifiers.org/arrayexpress/E-MTAB-6043	Gene filtering	doi:10.6084/m9.figshare.5350321.v5	figshare	doi:10.6084/m9.figshare.5350321.v5	https://doi.org/10.6084/m9.figshare.5350321.v5	non-small cell lung carcinoma
GSE31210	Batch effect removal	GSM773734	Sample 939	E-MTAB-6043	ArrayExpress	E-MTAB-6043	http://identifiers.org/arrayexpress/E-MTAB-6043	Gene filtering	doi:10.6084/m9.figshare.5350321.v5	figshare	doi:10.6084/m9.figshare.5350321.v5	https://doi.org/10.6084/m9.figshare.5350321.v5	non-small cell lung carcinoma
GSE50081	Batch effect removal	GSM1213777	Sample 637	E-MTAB-6043	ArrayExpress	E-MTAB-6043	http://identifiers.org/arrayexpress/E-MTAB-6043	Gene filtering	doi:10.6084/m9.figshare.5350321.v5	figshare	doi:10.6084/m9.figshare.5350321.v5	https://doi.org/10.6084/m9.figshare.5350321.v5	non-small cell lung carcinoma
GSE10445	Batch effect removal	GSM258061	Sample 1081	E-MTAB-6043	ArrayExpress	E-MTAB-6043	http://identifiers.org/arrayexpress/E-MTAB-6043	Gene filtering	doi:10.6084/m9.figshare.5350321.v5	figshare	doi:10.6084/m9.figshare.5350321.v5	https://doi.org/10.6084/m9.figshare.5350321.v5	non-small cell lung carcinoma
GSE10445	Batch effect removal	GSM259427	Sample 1111	E-MTAB-6043	ArrayExpress	E-MTAB-6043	http://identifiers.org/arrayexpress/E-MTAB-6043	Gene filtering	doi:10.6084/m9.figshare.5350321.v5	figshare	doi:10.6084/m9.figshare.5350321.v5	https://doi.org/10.6084/m9.figshare.5350321.v5	non-small cell lung carcinoma
GSE33356	Batch effect removal	GSM494630	Sample 75	E-MTAB-6043	ArrayExpress	E-MTAB-6043	http://identifiers.org/arrayexpress/E-MTAB-6043	Gene filtering	doi:10.6084/m9.figshare.5350321.v5	figshare	doi:10.6084/m9.figshare.5350321.v5	https://doi.org/10.6084/m9.figshare.5350321.v5	normal
GSE31210	Batch effect removal	GSM773739	Sample 717	E-MTAB-6043	ArrayExpress	E-MTAB-6043	http://identifiers.org/arrayexpress/E-MTAB-6043	Gene filtering	doi:10.6084/m9.figshare.5350321.v5	figshare	doi:10.6084/m9.figshare.5350321.v5	https://doi.org/10.6084/m9.figshare.5350321.v5	non-small cell lung carcinoma
GSE31210	Batch effect removal	GSM773781	Sample 923	E-MTAB-6043	ArrayExpress	E-MTAB-6043	http://identifiers.org/arrayexpress/E-MTAB-6043	Gene filtering	doi:10.6084/m9.figshare.5350321.v5	figshare	doi:10.6084/m9.figshare.5350321.v5	https://doi.org/10.6084/m9.figshare.5350321.v5	normal
GSE50081	Batch effect removal	GSM1213696	Sample 556	E-MTAB-6043	ArrayExpress	E-MTAB-6043	http://identifiers.org/arrayexpress/E-MTAB-6043	Gene filtering	doi:10.6084/m9.figshare.5350321.v5	figshare	doi:10.6084/m9.figshare.5350321.v5	https://doi.org/10.6084/m9.figshare.5350321.v5	non-small cell lung carcinoma
GSE50081	Batch effect removal	GSM1213826	Sample 686	E-MTAB-6043	ArrayExpress	E-MTAB-6043	http://identifiers.org/arrayexpress/E-MTAB-6043	Gene filtering	doi:10.6084/m9.figshare.5350321.v5	figshare	doi:10.6084/m9.figshare.5350321.v5	https://doi.org/10.6084/m9.figshare.5350321.v5	non-small cell lung carcinoma
GSE50081	Batch effect removal	GSM1213719	Sample 579	E-MTAB-6043	ArrayExpress	E-MTAB-6043	http://identifiers.org/arrayexpress/E-MTAB-6043	Gene filtering	doi:10.6084/m9.figshare.5350321.v5	figshare	doi:10.6084/m9.figshare.5350321.v5	https://doi.org/10.6084/m9.figshare.5350321.v5	non-small cell lung carcinoma
GSE50081	Batch effect removal	GSM1213828	Sample 688	E-MTAB-6043	ArrayExpress	E-MTAB-6043	http://identifiers.org/arrayexpress/E-MTAB-6043	Gene filtering	doi:10.6084/m9.figshare.5350321.v5	figshare	doi:10.6084/m9.figshare.5350321.v5	https://doi.org/10.6084/m9.figshare.5350321.v5	non-small cell lung carcinoma
GSE10445	Batch effect removal	GSM258044	Sample 1070	E-MTAB-6043	ArrayExpress	E-MTAB-6043	http://identifiers.org/arrayexpress/E-MTAB-6043	Gene filtering	doi:10.6084/m9.figshare.5350321.v5	figshare	doi:10.6084/m9.figshare.5350321.v5	https://doi.org/10.6084/m9.figshare.5350321.v5	non-small cell lung carcinoma
GSE33356	Batch effect removal	GSM494606	Sample 51	E-MTAB-6043	ArrayExpress	E-MTAB-6043	http://identifiers.org/arrayexpress/E-MTAB-6043	Gene filtering	doi:10.6084/m9.figshare.5350321.v5	figshare	doi:10.6084/m9.figshare.5350321.v5	https://doi.org/10.6084/m9.figshare.5350321.v5	non-small cell lung carcinoma
GSE18842	Batch effect removal	GSM466963	Sample 972	E-MTAB-6043	ArrayExpress	E-MTAB-6043	http://identifiers.org/arrayexpress/E-MTAB-6043	Gene filtering	doi:10.6084/m9.figshare.5350321.v5	figshare	doi:10.6084/m9.figshare.5350321.v5	https://doi.org/10.6084/m9.figshare.5350321.v5	non-small cell lung carcinoma
GSE18842	Batch effect removal	GSM466975	Sample 984	E-MTAB-6043	ArrayExpress	E-MTAB-6043	http://identifiers.org/arrayexpress/E-MTAB-6043	Gene filtering	doi:10.6084/m9.figshare.5350321.v5	figshare	doi:10.6084/m9.figshare.5350321.v5	https://doi.org/10.6084/m9.figshare.5350321.v5	non-small cell lung carcinoma
GSE18842	Batch effect removal	GSM466983	Sample 992	E-MTAB-6043	ArrayExpress	E-MTAB-6043	http://identifiers.org/arrayexpress/E-MTAB-6043	Gene filtering	doi:10.6084/m9.figshare.5350321.v5	figshare	doi:10.6084/m9.figshare.5350321.v5	https://doi.org/10.6084/m9.figshare.5350321.v5	non-small cell lung carcinoma
GSE18842	Batch effect removal	GSM466988	Sample 997	E-MTAB-6043	ArrayExpress	E-MTAB-6043	http://identifiers.org/arrayexpress/E-MTAB-6043	Gene filtering	doi:10.6084/m9.figshare.5350321.v5	figshare	doi:10.6084/m9.figshare.5350321.v5	https://doi.org/10.6084/m9.figshare.5350321.v5	normal
GSE18842	Batch effect removal	GSM466992	Sample 1001	E-MTAB-6043	ArrayExpress	E-MTAB-6043	http://identifiers.org/arrayexpress/E-MTAB-6043	Gene filtering	doi:10.6084/m9.figshare.5350321.v5	figshare	doi:10.6084/m9.figshare.5350321.v5	https://doi.org/10.6084/m9.figshare.5350321.v5	normal
GSE18842	Batch effect removal	GSM466993	Sample 1002	E-MTAB-6043	ArrayExpress	E-MTAB-6043	http://identifiers.org/arrayexpress/E-MTAB-6043	Gene filtering	doi:10.6084/m9.figshare.5350321.v5	figshare	doi:10.6084/m9.figshare.5350321.v5	https://doi.org/10.6084/m9.figshare.5350321.v5	non-small cell lung carcinoma
GSE18842	Batch effect removal	GSM467010	Sample 1019	E-MTAB-6043	ArrayExpress	E-MTAB-6043	http://identifiers.org/arrayexpress/E-MTAB-6043	Gene filtering	doi:10.6084/m9.figshare.5350321.v5	figshare	doi:10.6084/m9.figshare.5350321.v5	https://doi.org/10.6084/m9.figshare.5350321.v5	non-small cell lung carcinoma
GSE18842	Batch effect removal	GSM467014	Sample 1023	E-MTAB-6043	ArrayExpress	E-MTAB-6043	http://identifiers.org/arrayexpress/E-MTAB-6043	Gene filtering	doi:10.6084/m9.figshare.5350321.v5	figshare	doi:10.6084/m9.figshare.5350321.v5	https://doi.org/10.6084/m9.figshare.5350321.v5	non-small cell lung carcinoma
GSE18842	Batch effect removal	GSM467015	Sample 1024	E-MTAB-6043	ArrayExpress	E-MTAB-6043	http://identifiers.org/arrayexpress/E-MTAB-6043	Gene filtering	doi:10.6084/m9.figshare.5350321.v5	figshare	doi:10.6084/m9.figshare.5350321.v5	https://doi.org/10.6084/m9.figshare.5350321.v5	normal
GSE18842	Batch effect removal	GSM467027	Sample 1036	E-MTAB-6043	ArrayExpress	E-MTAB-6043	http://identifiers.org/arrayexpress/E-MTAB-6043	Gene filtering	doi:10.6084/m9.figshare.5350321.v5	figshare	doi:10.6084/m9.figshare.5350321.v5	https://doi.org/10.6084/m9.figshare.5350321.v5	normal
GSE18842	Batch effect removal	GSM467032	Sample 1041	E-MTAB-6043	ArrayExpress	E-MTAB-6043	http://identifiers.org/arrayexpress/E-MTAB-6043	Gene filtering	doi:10.6084/m9.figshare.5350321.v5	figshare	doi:10.6084/m9.figshare.5350321.v5	https://doi.org/10.6084/m9.figshare.5350321.v5	non-small cell lung carcinoma
GSE19188	Batch effect removal	GSM475657	Sample 122	E-MTAB-6043	ArrayExpress	E-MTAB-6043	http://identifiers.org/arrayexpress/E-MTAB-6043	Gene filtering	doi:10.6084/m9.figshare.5350321.v5	figshare	doi:10.6084/m9.figshare.5350321.v5	https://doi.org/10.6084/m9.figshare.5350321.v5	normal
GSE19188	Batch effect removal	GSM475665	Sample 130	E-MTAB-6043	ArrayExpress	E-MTAB-6043	http://identifiers.org/arrayexpress/E-MTAB-6043	Gene filtering	doi:10.6084/m9.figshare.5350321.v5	figshare	doi:10.6084/m9.figshare.5350321.v5	https://doi.org/10.6084/m9.figshare.5350321.v5	normal
GSE18842	Batch effect removal	GSM466948	Sample 957	E-MTAB-6043	ArrayExpress	E-MTAB-6043	http://identifiers.org/arrayexpress/E-MTAB-6043	Gene filtering	doi:10.6084/m9.figshare.5350321.v5	figshare	doi:10.6084/m9.figshare.5350321.v5	https://doi.org/10.6084/m9.figshare.5350321.v5	normal
GSE18842	Batch effect removal	GSM466949	Sample 958	E-MTAB-6043	ArrayExpress	E-MTAB-6043	http://identifiers.org/arrayexpress/E-MTAB-6043	Gene filtering	doi:10.6084/m9.figshare.5350321.v5	figshare	doi:10.6084/m9.figshare.5350321.v5	https://doi.org/10.6084/m9.figshare.5350321.v5	non-small cell lung carcinoma
GSE18842	Batch effect removal	GSM466951	Sample 960	E-MTAB-6043	ArrayExpress	E-MTAB-6043	http://identifiers.org/arrayexpress/E-MTAB-6043	Gene filtering	doi:10.6084/m9.figshare.5350321.v5	figshare	doi:10.6084/m9.figshare.5350321.v5	https://doi.org/10.6084/m9.figshare.5350321.v5	non-small cell lung carcinoma
GSE18842	Batch effect removal	GSM466959	Sample 968	E-MTAB-6043	ArrayExpress	E-MTAB-6043	http://identifiers.org/arrayexpress/E-MTAB-6043	Gene filtering	doi:10.6084/m9.figshare.5350321.v5	figshare	doi:10.6084/m9.figshare.5350321.v5	https://doi.org/10.6084/m9.figshare.5350321.v5	normal
GSE18842	Batch effect removal	GSM466969	Sample 978	E-MTAB-6043	ArrayExpress	E-MTAB-6043	http://identifiers.org/arrayexpress/E-MTAB-6043	Gene filtering	doi:10.6084/m9.figshare.5350321.v5	figshare	doi:10.6084/m9.figshare.5350321.v5	https://doi.org/10.6084/m9.figshare.5350321.v5	non-small cell lung carcinoma
GSE18842	Batch effect removal	GSM466971	Sample 980	E-MTAB-6043	ArrayExpress	E-MTAB-6043	http://identifiers.org/arrayexpress/E-MTAB-6043	Gene filtering	doi:10.6084/m9.figshare.5350321.v5	figshare	doi:10.6084/m9.figshare.5350321.v5	https://doi.org/10.6084/m9.figshare.5350321.v5	non-small cell lung carcinoma
GSE18842	Batch effect removal	GSM466981	Sample 990	E-MTAB-6043	ArrayExpress	E-MTAB-6043	http://identifiers.org/arrayexpress/E-MTAB-6043	Gene filtering	doi:10.6084/m9.figshare.5350321.v5	figshare	doi:10.6084/m9.figshare.5350321.v5	https://doi.org/10.6084/m9.figshare.5350321.v5	normal
GSE18842	Batch effect removal	GSM467001	Sample 1010	E-MTAB-6043	ArrayExpress	E-MTAB-6043	http://identifiers.org/arrayexpress/E-MTAB-6043	Gene filtering	doi:10.6084/m9.figshare.5350321.v5	figshare	doi:10.6084/m9.figshare.5350321.v5	https://doi.org/10.6084/m9.figshare.5350321.v5	normal
GSE18842	Batch effect removal	GSM467004	Sample 1013	E-MTAB-6043	ArrayExpress	E-MTAB-6043	http://identifiers.org/arrayexpress/E-MTAB-6043	Gene filtering	doi:10.6084/m9.figshare.5350321.v5	figshare	doi:10.6084/m9.figshare.5350321.v5	https://doi.org/10.6084/m9.figshare.5350321.v5	non-small cell lung carcinoma
GSE18842	Batch effect removal	GSM467012	Sample 1021	E-MTAB-6043	ArrayExpress	E-MTAB-6043	http://identifiers.org/arrayexpress/E-MTAB-6043	Gene filtering	doi:10.6084/m9.figshare.5350321.v5	figshare	doi:10.6084/m9.figshare.5350321.v5	https://doi.org/10.6084/m9.figshare.5350321.v5	non-small cell lung carcinoma
GSE18842	Batch effect removal	GSM467023	Sample 1032	E-MTAB-6043	ArrayExpress	E-MTAB-6043	http://identifiers.org/arrayexpress/E-MTAB-6043	Gene filtering	doi:10.6084/m9.figshare.5350321.v5	figshare	doi:10.6084/m9.figshare.5350321.v5	https://doi.org/10.6084/m9.figshare.5350321.v5	non-small cell lung carcinoma
GSE18842	Batch effect removal	GSM467025	Sample 1034	E-MTAB-6043	ArrayExpress	E-MTAB-6043	http://identifiers.org/arrayexpress/E-MTAB-6043	Gene filtering	doi:10.6084/m9.figshare.5350321.v5	figshare	doi:10.6084/m9.figshare.5350321.v5	https://doi.org/10.6084/m9.figshare.5350321.v5	normal
GSE18842	Batch effect removal	GSM467031	Sample 1040	E-MTAB-6043	ArrayExpress	E-MTAB-6043	http://identifiers.org/arrayexpress/E-MTAB-6043	Gene filtering	doi:10.6084/m9.figshare.5350321.v5	figshare	doi:10.6084/m9.figshare.5350321.v5	https://doi.org/10.6084/m9.figshare.5350321.v5	normal
GSE19188	Batch effect removal	GSM475664	Sample 129	E-MTAB-6043	ArrayExpress	E-MTAB-6043	http://identifiers.org/arrayexpress/E-MTAB-6043	Gene filtering	doi:10.6084/m9.figshare.5350321.v5	figshare	doi:10.6084/m9.figshare.5350321.v5	https://doi.org/10.6084/m9.figshare.5350321.v5	non-small cell lung carcinoma
GSE18842	Batch effect removal	GSM466950	Sample 959	E-MTAB-6043	ArrayExpress	E-MTAB-6043	http://identifiers.org/arrayexpress/E-MTAB-6043	Gene filtering	doi:10.6084/m9.figshare.5350321.v5	figshare	doi:10.6084/m9.figshare.5350321.v5	https://doi.org/10.6084/m9.figshare.5350321.v5	normal
GSE18842	Batch effect removal	GSM466954	Sample 963	E-MTAB-6043	ArrayExpress	E-MTAB-6043	http://identifiers.org/arrayexpress/E-MTAB-6043	Gene filtering	doi:10.6084/m9.figshare.5350321.v5	figshare	doi:10.6084/m9.figshare.5350321.v5	https://doi.org/10.6084/m9.figshare.5350321.v5	non-small cell lung carcinoma
GSE18842	Batch effect removal	GSM466956	Sample 965	E-MTAB-6043	ArrayExpress	E-MTAB-6043	http://identifiers.org/arrayexpress/E-MTAB-6043	Gene filtering	doi:10.6084/m9.figshare.5350321.v5	figshare	doi:10.6084/m9.figshare.5350321.v5	https://doi.org/10.6084/m9.figshare.5350321.v5	non-small cell lung carcinoma
GSE18842	Batch effect removal	GSM466962	Sample 971	E-MTAB-6043	ArrayExpress	E-MTAB-6043	http://identifiers.org/arrayexpress/E-MTAB-6043	Gene filtering	doi:10.6084/m9.figshare.5350321.v5	figshare	doi:10.6084/m9.figshare.5350321.v5	https://doi.org/10.6084/m9.figshare.5350321.v5	non-small cell lung carcinoma
GSE18842	Batch effect removal	GSM466967	Sample 976	E-MTAB-6043	ArrayExpress	E-MTAB-6043	http://identifiers.org/arrayexpress/E-MTAB-6043	Gene filtering	doi:10.6084/m9.figshare.5350321.v5	figshare	doi:10.6084/m9.figshare.5350321.v5	https://doi.org/10.6084/m9.figshare.5350321.v5	non-small cell lung carcinoma
GSE18842	Batch effect removal	GSM466968	Sample 977	E-MTAB-6043	ArrayExpress	E-MTAB-6043	http://identifiers.org/arrayexpress/E-MTAB-6043	Gene filtering	doi:10.6084/m9.figshare.5350321.v5	figshare	doi:10.6084/m9.figshare.5350321.v5	https://doi.org/10.6084/m9.figshare.5350321.v5	normal
GSE18842	Batch effect removal	GSM466972	Sample 981	E-MTAB-6043	ArrayExpress	E-MTAB-6043	http://identifiers.org/arrayexpress/E-MTAB-6043	Gene filtering	doi:10.6084/m9.figshare.5350321.v5	figshare	doi:10.6084/m9.figshare.5350321.v5	https://doi.org/10.6084/m9.figshare.5350321.v5	normal
GSE18842	Batch effect removal	GSM466974	Sample 983	E-MTAB-6043	ArrayExpress	E-MTAB-6043	http://identifiers.org/arrayexpress/E-MTAB-6043	Gene filtering	doi:10.6084/m9.figshare.5350321.v5	figshare	doi:10.6084/m9.figshare.5350321.v5	https://doi.org/10.6084/m9.figshare.5350321.v5	normal
GSE18842	Batch effect removal	GSM466976	Sample 985	E-MTAB-6043	ArrayExpress	E-MTAB-6043	http://identifiers.org/arrayexpress/E-MTAB-6043	Gene filtering	doi:10.6084/m9.figshare.5350321.v5	figshare	doi:10.6084/m9.figshare.5350321.v5	https://doi.org/10.6084/m9.figshare.5350321.v5	normal
GSE18842	Batch effect removal	GSM466980	Sample 989	E-MTAB-6043	ArrayExpress	E-MTAB-6043	http://identifiers.org/arrayexpress/E-MTAB-6043	Gene filtering	doi:10.6084/m9.figshare.5350321.v5	figshare	doi:10.6084/m9.figshare.5350321.v5	https://doi.org/10.6084/m9.figshare.5350321.v5	non-small cell lung carcinoma
GSE18842	Batch effect removal	GSM466982	Sample 991	E-MTAB-6043	ArrayExpress	E-MTAB-6043	http://identifiers.org/arrayexpress/E-MTAB-6043	Gene filtering	doi:10.6084/m9.figshare.5350321.v5	figshare	doi:10.6084/m9.figshare.5350321.v5	https://doi.org/10.6084/m9.figshare.5350321.v5	non-small cell lung carcinoma
GSE18842	Batch effect removal	GSM466987	Sample 996	E-MTAB-6043	ArrayExpress	E-MTAB-6043	http://identifiers.org/arrayexpress/E-MTAB-6043	Gene filtering	doi:10.6084/m9.figshare.5350321.v5	figshare	doi:10.6084/m9.figshare.5350321.v5	https://doi.org/10.6084/m9.figshare.5350321.v5	non-small cell lung carcinoma
GSE18842	Batch effect removal	GSM466989	Sample 998	E-MTAB-6043	ArrayExpress	E-MTAB-6043	http://identifiers.org/arrayexpress/E-MTAB-6043	Gene filtering	doi:10.6084/m9.figshare.5350321.v5	figshare	doi:10.6084/m9.figshare.5350321.v5	https://doi.org/10.6084/m9.figshare.5350321.v5	non-small cell lung carcinoma
GSE18842	Batch effect removal	GSM466991	Sample 1000	E-MTAB-6043	ArrayExpress	E-MTAB-6043	http://identifiers.org/arrayexpress/E-MTAB-6043	Gene filtering	doi:10.6084/m9.figshare.5350321.v5	figshare	doi:10.6084/m9.figshare.5350321.v5	https://doi.org/10.6084/m9.figshare.5350321.v5	non-small cell lung carcinoma
GSE18842	Batch effect removal	GSM466995	Sample 1004	E-MTAB-6043	ArrayExpress	E-MTAB-6043	http://identifiers.org/arrayexpress/E-MTAB-6043	Gene filtering	doi:10.6084/m9.figshare.5350321.v5	figshare	doi:10.6084/m9.figshare.5350321.v5	https://doi.org/10.6084/m9.figshare.5350321.v5	normal
GSE18842	Batch effect removal	GSM466996	Sample 1005	E-MTAB-6043	ArrayExpress	E-MTAB-6043	http://identifiers.org/arrayexpress/E-MTAB-6043	Gene filtering	doi:10.6084/m9.figshare.5350321.v5	figshare	doi:10.6084/m9.figshare.5350321.v5	https://doi.org/10.6084/m9.figshare.5350321.v5	non-small cell lung carcinoma
GSE18842	Batch effect removal	GSM466997	Sample 1006	E-MTAB-6043	ArrayExpress	E-MTAB-6043	http://identifiers.org/arrayexpress/E-MTAB-6043	Gene filtering	doi:10.6084/m9.figshare.5350321.v5	figshare	doi:10.6084/m9.figshare.5350321.v5	https://doi.org/10.6084/m9.figshare.5350321.v5	normal
GSE18842	Batch effect removal	GSM467003	Sample 1012	E-MTAB-6043	ArrayExpress	E-MTAB-6043	http://identifiers.org/arrayexpress/E-MTAB-6043	Gene filtering	doi:10.6084/m9.figshare.5350321.v5	figshare	doi:10.6084/m9.figshare.5350321.v5	https://doi.org/10.6084/m9.figshare.5350321.v5	normal
GSE18842	Batch effect removal	GSM467011	Sample 1020	E-MTAB-6043	ArrayExpress	E-MTAB-6043	http://identifiers.org/arrayexpress/E-MTAB-6043	Gene filtering	doi:10.6084/m9.figshare.5350321.v5	figshare	doi:10.6084/m9.figshare.5350321.v5	https://doi.org/10.6084/m9.figshare.5350321.v5	normal
GSE18842	Batch effect removal	GSM467020	Sample 1029	E-MTAB-6043	ArrayExpress	E-MTAB-6043	http://identifiers.org/arrayexpress/E-MTAB-6043	Gene filtering	doi:10.6084/m9.figshare.5350321.v5	figshare	doi:10.6084/m9.figshare.5350321.v5	https://doi.org/10.6084/m9.figshare.5350321.v5	normal
GSE18842	Batch effect removal	GSM467024	Sample 1033	E-MTAB-6043	ArrayExpress	E-MTAB-6043	http://identifiers.org/arrayexpress/E-MTAB-6043	Gene filtering	doi:10.6084/m9.figshare.5350321.v5	figshare	doi:10.6084/m9.figshare.5350321.v5	https://doi.org/10.6084/m9.figshare.5350321.v5	non-small cell lung carcinoma
GSE18842	Batch effect removal	GSM467026	Sample 1035	E-MTAB-6043	ArrayExpress	E-MTAB-6043	http://identifiers.org/arrayexpress/E-MTAB-6043	Gene filtering	doi:10.6084/m9.figshare.5350321.v5	figshare	doi:10.6084/m9.figshare.5350321.v5	https://doi.org/10.6084/m9.figshare.5350321.v5	non-small cell lung carcinoma
GSE18842	Batch effect removal	GSM467028	Sample 1037	E-MTAB-6043	ArrayExpress	E-MTAB-6043	http://identifiers.org/arrayexpress/E-MTAB-6043	Gene filtering	doi:10.6084/m9.figshare.5350321.v5	figshare	doi:10.6084/m9.figshare.5350321.v5	https://doi.org/10.6084/m9.figshare.5350321.v5	non-small cell lung carcinoma
GSE18842	Batch effect removal	GSM467035	Sample 1044	E-MTAB-6043	ArrayExpress	E-MTAB-6043	http://identifiers.org/arrayexpress/E-MTAB-6043	Gene filtering	doi:10.6084/m9.figshare.5350321.v5	figshare	doi:10.6084/m9.figshare.5350321.v5	https://doi.org/10.6084/m9.figshare.5350321.v5	normal
GSE19188	Batch effect removal	GSM475661	Sample 126	E-MTAB-6043	ArrayExpress	E-MTAB-6043	http://identifiers.org/arrayexpress/E-MTAB-6043	Gene filtering	doi:10.6084/m9.figshare.5350321.v5	figshare	doi:10.6084/m9.figshare.5350321.v5	https://doi.org/10.6084/m9.figshare.5350321.v5	non-small cell lung carcinoma
GSE19188	Batch effect removal	GSM475663	Sample 128	E-MTAB-6043	ArrayExpress	E-MTAB-6043	http://identifiers.org/arrayexpress/E-MTAB-6043	Gene filtering	doi:10.6084/m9.figshare.5350321.v5	figshare	doi:10.6084/m9.figshare.5350321.v5	https://doi.org/10.6084/m9.figshare.5350321.v5	normal
GSE50081	Batch effect removal	GSM1213760	Sample 620	E-MTAB-6043	ArrayExpress	E-MTAB-6043	http://identifiers.org/arrayexpress/E-MTAB-6043	Gene filtering	doi:10.6084/m9.figshare.5350321.v5	figshare	doi:10.6084/m9.figshare.5350321.v5	https://doi.org/10.6084/m9.figshare.5350321.v5	non-small cell lung carcinoma
GSE10245	Batch effect removal	GSM258559	Sample 385	E-MTAB-6043	ArrayExpress	E-MTAB-6043	http://identifiers.org/arrayexpress/E-MTAB-6043	Gene filtering	doi:10.6084/m9.figshare.5350321.v5	figshare	doi:10.6084/m9.figshare.5350321.v5	https://doi.org/10.6084/m9.figshare.5350321.v5	non-small cell lung carcinoma
GSE10245	Batch effect removal	GSM258560	Sample 386	E-MTAB-6043	ArrayExpress	E-MTAB-6043	http://identifiers.org/arrayexpress/E-MTAB-6043	Gene filtering	doi:10.6084/m9.figshare.5350321.v5	figshare	doi:10.6084/m9.figshare.5350321.v5	https://doi.org/10.6084/m9.figshare.5350321.v5	non-small cell lung carcinoma
GSE50081	Batch effect removal	GSM1213818	Sample 678	E-MTAB-6043	ArrayExpress	E-MTAB-6043	http://identifiers.org/arrayexpress/E-MTAB-6043	Gene filtering	doi:10.6084/m9.figshare.5350321.v5	figshare	doi:10.6084/m9.figshare.5350321.v5	https://doi.org/10.6084/m9.figshare.5350321.v5	non-small cell lung carcinoma
GSE50081	Batch effect removal	GSM1213686	Sample 546	E-MTAB-6043	ArrayExpress	E-MTAB-6043	http://identifiers.org/arrayexpress/E-MTAB-6043	Gene filtering	doi:10.6084/m9.figshare.5350321.v5	figshare	doi:10.6084/m9.figshare.5350321.v5	https://doi.org/10.6084/m9.figshare.5350321.v5	non-small cell lung carcinoma
GSE50081	Batch effect removal	GSM1213691	Sample 551	E-MTAB-6043	ArrayExpress	E-MTAB-6043	http://identifiers.org/arrayexpress/E-MTAB-6043	Gene filtering	doi:10.6084/m9.figshare.5350321.v5	figshare	doi:10.6084/m9.figshare.5350321.v5	https://doi.org/10.6084/m9.figshare.5350321.v5	non-small cell lung carcinoma
GSE50081	Batch effect removal	GSM1213766	Sample 626	E-MTAB-6043	ArrayExpress	E-MTAB-6043	http://identifiers.org/arrayexpress/E-MTAB-6043	Gene filtering	doi:10.6084/m9.figshare.5350321.v5	figshare	doi:10.6084/m9.figshare.5350321.v5	https://doi.org/10.6084/m9.figshare.5350321.v5	non-small cell lung carcinoma
GSE50081	Batch effect removal	GSM1213749	Sample 609	E-MTAB-6043	ArrayExpress	E-MTAB-6043	http://identifiers.org/arrayexpress/E-MTAB-6043	Gene filtering	doi:10.6084/m9.figshare.5350321.v5	figshare	doi:10.6084/m9.figshare.5350321.v5	https://doi.org/10.6084/m9.figshare.5350321.v5	non-small cell lung carcinoma
GSE10245	Batch effect removal	GSM258557	Sample 383	E-MTAB-6043	ArrayExpress	E-MTAB-6043	http://identifiers.org/arrayexpress/E-MTAB-6043	Gene filtering	doi:10.6084/m9.figshare.5350321.v5	figshare	doi:10.6084/m9.figshare.5350321.v5	https://doi.org/10.6084/m9.figshare.5350321.v5	non-small cell lung carcinoma
GSE10445	Batch effect removal	GSM257980	Sample 1063	E-MTAB-6043	ArrayExpress	E-MTAB-6043	http://identifiers.org/arrayexpress/E-MTAB-6043	Gene filtering	doi:10.6084/m9.figshare.5350321.v5	figshare	doi:10.6084/m9.figshare.5350321.v5	https://doi.org/10.6084/m9.figshare.5350321.v5	non-small cell lung carcinoma
GSE33356	Batch effect removal	GSM494661	Sample 106	E-MTAB-6043	ArrayExpress	E-MTAB-6043	http://identifiers.org/arrayexpress/E-MTAB-6043	Gene filtering	doi:10.6084/m9.figshare.5350321.v5	figshare	doi:10.6084/m9.figshare.5350321.v5	https://doi.org/10.6084/m9.figshare.5350321.v5	normal
GSE50081	Batch effect removal	GSM1213742	Sample 602	E-MTAB-6043	ArrayExpress	E-MTAB-6043	http://identifiers.org/arrayexpress/E-MTAB-6043	Gene filtering	doi:10.6084/m9.figshare.5350321.v5	figshare	doi:10.6084/m9.figshare.5350321.v5	https://doi.org/10.6084/m9.figshare.5350321.v5	non-small cell lung carcinoma
GSE50081	Batch effect removal	GSM1213780	Sample 640	E-MTAB-6043	ArrayExpress	E-MTAB-6043	http://identifiers.org/arrayexpress/E-MTAB-6043	Gene filtering	doi:10.6084/m9.figshare.5350321.v5	figshare	doi:10.6084/m9.figshare.5350321.v5	https://doi.org/10.6084/m9.figshare.5350321.v5	non-small cell lung carcinoma
GSE10245	Batch effect removal	GSM258563	Sample 389	E-MTAB-6043	ArrayExpress	E-MTAB-6043	http://identifiers.org/arrayexpress/E-MTAB-6043	Gene filtering	doi:10.6084/m9.figshare.5350321.v5	figshare	doi:10.6084/m9.figshare.5350321.v5	https://doi.org/10.6084/m9.figshare.5350321.v5	non-small cell lung carcinoma
GSE10245	Batch effect removal	GSM258556	Sample 382	E-MTAB-6043	ArrayExpress	E-MTAB-6043	http://identifiers.org/arrayexpress/E-MTAB-6043	Gene filtering	doi:10.6084/m9.figshare.5350321.v5	figshare	doi:10.6084/m9.figshare.5350321.v5	https://doi.org/10.6084/m9.figshare.5350321.v5	non-small cell lung carcinoma
GSE10245	Batch effect removal	GSM258571	Sample 397	E-MTAB-6043	ArrayExpress	E-MTAB-6043	http://identifiers.org/arrayexpress/E-MTAB-6043	Gene filtering	doi:10.6084/m9.figshare.5350321.v5	figshare	doi:10.6084/m9.figshare.5350321.v5	https://doi.org/10.6084/m9.figshare.5350321.v5	non-small cell lung carcinoma
GSE10245	Batch effect removal	GSM258565	Sample 391	E-MTAB-6043	ArrayExpress	E-MTAB-6043	http://identifiers.org/arrayexpress/E-MTAB-6043	Gene filtering	doi:10.6084/m9.figshare.5350321.v5	figshare	doi:10.6084/m9.figshare.5350321.v5	https://doi.org/10.6084/m9.figshare.5350321.v5	non-small cell lung carcinoma
GSE10245	Batch effect removal	GSM258569	Sample 395	E-MTAB-6043	ArrayExpress	E-MTAB-6043	http://identifiers.org/arrayexpress/E-MTAB-6043	Gene filtering	doi:10.6084/m9.figshare.5350321.v5	figshare	doi:10.6084/m9.figshare.5350321.v5	https://doi.org/10.6084/m9.figshare.5350321.v5	non-small cell lung carcinoma
GSE50081	Batch effect removal	GSM1213835	Sample 695	E-MTAB-6043	ArrayExpress	E-MTAB-6043	http://identifiers.org/arrayexpress/E-MTAB-6043	Gene filtering	doi:10.6084/m9.figshare.5350321.v5	figshare	doi:10.6084/m9.figshare.5350321.v5	https://doi.org/10.6084/m9.figshare.5350321.v5	non-small cell lung carcinoma
GSE10245	Batch effect removal	GSM258577	Sample 403	E-MTAB-6043	ArrayExpress	E-MTAB-6043	http://identifiers.org/arrayexpress/E-MTAB-6043	Gene filtering	doi:10.6084/m9.figshare.5350321.v5	figshare	doi:10.6084/m9.figshare.5350321.v5	https://doi.org/10.6084/m9.figshare.5350321.v5	non-small cell lung carcinoma
GSE10245	Batch effect removal	GSM258561	Sample 387	E-MTAB-6043	ArrayExpress	E-MTAB-6043	http://identifiers.org/arrayexpress/E-MTAB-6043	Gene filtering	doi:10.6084/m9.figshare.5350321.v5	figshare	doi:10.6084/m9.figshare.5350321.v5	https://doi.org/10.6084/m9.figshare.5350321.v5	non-small cell lung carcinoma
GSE50081	Batch effect removal	GSM1213684	Sample 544	E-MTAB-6043	ArrayExpress	E-MTAB-6043	http://identifiers.org/arrayexpress/E-MTAB-6043	Gene filtering	doi:10.6084/m9.figshare.5350321.v5	figshare	doi:10.6084/m9.figshare.5350321.v5	https://doi.org/10.6084/m9.figshare.5350321.v5	non-small cell lung carcinoma
GSE50081	Batch effect removal	GSM1213837	Sample 697	E-MTAB-6043	ArrayExpress	E-MTAB-6043	http://identifiers.org/arrayexpress/E-MTAB-6043	Gene filtering	doi:10.6084/m9.figshare.5350321.v5	figshare	doi:10.6084/m9.figshare.5350321.v5	https://doi.org/10.6084/m9.figshare.5350321.v5	non-small cell lung carcinoma
GSE50081	Batch effect removal	GSM1213697	Sample 557	E-MTAB-6043	ArrayExpress	E-MTAB-6043	http://identifiers.org/arrayexpress/E-MTAB-6043	Gene filtering	doi:10.6084/m9.figshare.5350321.v5	figshare	doi:10.6084/m9.figshare.5350321.v5	https://doi.org/10.6084/m9.figshare.5350321.v5	non-small cell lung carcinoma
GSE33356	Batch effect removal	GSM494596	Sample 41	E-MTAB-6043	ArrayExpress	E-MTAB-6043	http://identifiers.org/arrayexpress/E-MTAB-6043	Gene filtering	doi:10.6084/m9.figshare.5350321.v5	figshare	doi:10.6084/m9.figshare.5350321.v5	https://doi.org/10.6084/m9.figshare.5350321.v5	non-small cell lung carcinoma
GSE33356	Batch effect removal	GSM494633	Sample 78	E-MTAB-6043	ArrayExpress	E-MTAB-6043	http://identifiers.org/arrayexpress/E-MTAB-6043	Gene filtering	doi:10.6084/m9.figshare.5350321.v5	figshare	doi:10.6084/m9.figshare.5350321.v5	https://doi.org/10.6084/m9.figshare.5350321.v5	normal
GSE10245	Batch effect removal	GSM258551	Sample 377	E-MTAB-6043	ArrayExpress	E-MTAB-6043	http://identifiers.org/arrayexpress/E-MTAB-6043	Gene filtering	doi:10.6084/m9.figshare.5350321.v5	figshare	doi:10.6084/m9.figshare.5350321.v5	https://doi.org/10.6084/m9.figshare.5350321.v5	non-small cell lung carcinoma
GSE31210	Batch effect removal	GSM773783	Sample 943	E-MTAB-6043	ArrayExpress	E-MTAB-6043	http://identifiers.org/arrayexpress/E-MTAB-6043	Gene filtering	doi:10.6084/m9.figshare.5350321.v5	figshare	doi:10.6084/m9.figshare.5350321.v5	https://doi.org/10.6084/m9.figshare.5350321.v5	normal
GSE10245	Batch effect removal	GSM258568	Sample 394	E-MTAB-6043	ArrayExpress	E-MTAB-6043	http://identifiers.org/arrayexpress/E-MTAB-6043	Gene filtering	doi:10.6084/m9.figshare.5350321.v5	figshare	doi:10.6084/m9.figshare.5350321.v5	https://doi.org/10.6084/m9.figshare.5350321.v5	non-small cell lung carcinoma
GSE50081	Batch effect removal	GSM1213678	Sample 538	E-MTAB-6043	ArrayExpress	E-MTAB-6043	http://identifiers.org/arrayexpress/E-MTAB-6043	Gene filtering	doi:10.6084/m9.figshare.5350321.v5	figshare	doi:10.6084/m9.figshare.5350321.v5	https://doi.org/10.6084/m9.figshare.5350321.v5	non-small cell lung carcinoma
GSE33356	Batch effect removal	GSM494666	Sample 111	E-MTAB-6043	ArrayExpress	E-MTAB-6043	http://identifiers.org/arrayexpress/E-MTAB-6043	Gene filtering	doi:10.6084/m9.figshare.5350321.v5	figshare	doi:10.6084/m9.figshare.5350321.v5	https://doi.org/10.6084/m9.figshare.5350321.v5	normal
GSE50081	Batch effect removal	GSM1213703	Sample 563	E-MTAB-6043	ArrayExpress	E-MTAB-6043	http://identifiers.org/arrayexpress/E-MTAB-6043	Gene filtering	doi:10.6084/m9.figshare.5350321.v5	figshare	doi:10.6084/m9.figshare.5350321.v5	https://doi.org/10.6084/m9.figshare.5350321.v5	non-small cell lung carcinoma
GSE50081	Batch effect removal	GSM1213792	Sample 652	E-MTAB-6043	ArrayExpress	E-MTAB-6043	http://identifiers.org/arrayexpress/E-MTAB-6043	Gene filtering	doi:10.6084/m9.figshare.5350321.v5	figshare	doi:10.6084/m9.figshare.5350321.v5	https://doi.org/10.6084/m9.figshare.5350321.v5	non-small cell lung carcinoma
GSE50081	Batch effect removal	GSM1213765	Sample 625	E-MTAB-6043	ArrayExpress	E-MTAB-6043	http://identifiers.org/arrayexpress/E-MTAB-6043	Gene filtering	doi:10.6084/m9.figshare.5350321.v5	figshare	doi:10.6084/m9.figshare.5350321.v5	https://doi.org/10.6084/m9.figshare.5350321.v5	non-small cell lung carcinoma
GSE10445	Batch effect removal	GSM264317	Sample 1118	E-MTAB-6043	ArrayExpress	E-MTAB-6043	http://identifiers.org/arrayexpress/E-MTAB-6043	Gene filtering	doi:10.6084/m9.figshare.5350321.v5	figshare	doi:10.6084/m9.figshare.5350321.v5	https://doi.org/10.6084/m9.figshare.5350321.v5	non-small cell lung carcinoma
GSE10245	Batch effect removal	GSM258573	Sample 399	E-MTAB-6043	ArrayExpress	E-MTAB-6043	http://identifiers.org/arrayexpress/E-MTAB-6043	Gene filtering	doi:10.6084/m9.figshare.5350321.v5	figshare	doi:10.6084/m9.figshare.5350321.v5	https://doi.org/10.6084/m9.figshare.5350321.v5	non-small cell lung carcinoma
GSE50081	Batch effect removal	GSM1213687	Sample 547	E-MTAB-6043	ArrayExpress	E-MTAB-6043	http://identifiers.org/arrayexpress/E-MTAB-6043	Gene filtering	doi:10.6084/m9.figshare.5350321.v5	figshare	doi:10.6084/m9.figshare.5350321.v5	https://doi.org/10.6084/m9.figshare.5350321.v5	non-small cell lung carcinoma
GSE10245	Batch effect removal	GSM258580	Sample 406	E-MTAB-6043	ArrayExpress	E-MTAB-6043	http://identifiers.org/arrayexpress/E-MTAB-6043	Gene filtering	doi:10.6084/m9.figshare.5350321.v5	figshare	doi:10.6084/m9.figshare.5350321.v5	https://doi.org/10.6084/m9.figshare.5350321.v5	non-small cell lung carcinoma
GSE50081	Batch effect removal	GSM1213771	Sample 631	E-MTAB-6043	ArrayExpress	E-MTAB-6043	http://identifiers.org/arrayexpress/E-MTAB-6043	Gene filtering	doi:10.6084/m9.figshare.5350321.v5	figshare	doi:10.6084/m9.figshare.5350321.v5	https://doi.org/10.6084/m9.figshare.5350321.v5	non-small cell lung carcinoma
GSE50081	Batch effect removal	GSM1213718	Sample 578	E-MTAB-6043	ArrayExpress	E-MTAB-6043	http://identifiers.org/arrayexpress/E-MTAB-6043	Gene filtering	doi:10.6084/m9.figshare.5350321.v5	figshare	doi:10.6084/m9.figshare.5350321.v5	https://doi.org/10.6084/m9.figshare.5350321.v5	non-small cell lung carcinoma
GSE10245	Batch effect removal	GSM258554	Sample 380	E-MTAB-6043	ArrayExpress	E-MTAB-6043	http://identifiers.org/arrayexpress/E-MTAB-6043	Gene filtering	doi:10.6084/m9.figshare.5350321.v5	figshare	doi:10.6084/m9.figshare.5350321.v5	https://doi.org/10.6084/m9.figshare.5350321.v5	non-small cell lung carcinoma
GSE50081	Batch effect removal	GSM1213701	Sample 561	E-MTAB-6043	ArrayExpress	E-MTAB-6043	http://identifiers.org/arrayexpress/E-MTAB-6043	Gene filtering	doi:10.6084/m9.figshare.5350321.v5	figshare	doi:10.6084/m9.figshare.5350321.v5	https://doi.org/10.6084/m9.figshare.5350321.v5	non-small cell lung carcinoma
GSE33356	Batch effect removal	GSM494601	Sample 46	E-MTAB-6043	ArrayExpress	E-MTAB-6043	http://identifiers.org/arrayexpress/E-MTAB-6043	Gene filtering	doi:10.6084/m9.figshare.5350321.v5	figshare	doi:10.6084/m9.figshare.5350321.v5	https://doi.org/10.6084/m9.figshare.5350321.v5	non-small cell lung carcinoma
GSE10245	Batch effect removal	GSM258566	Sample 392	E-MTAB-6043	ArrayExpress	E-MTAB-6043	http://identifiers.org/arrayexpress/E-MTAB-6043	Gene filtering	doi:10.6084/m9.figshare.5350321.v5	figshare	doi:10.6084/m9.figshare.5350321.v5	https://doi.org/10.6084/m9.figshare.5350321.v5	non-small cell lung carcinoma
GSE10445	Batch effect removal	GSM257772	Sample 1049	E-MTAB-6043	ArrayExpress	E-MTAB-6043	http://identifiers.org/arrayexpress/E-MTAB-6043	Gene filtering	doi:10.6084/m9.figshare.5350321.v5	figshare	doi:10.6084/m9.figshare.5350321.v5	https://doi.org/10.6084/m9.figshare.5350321.v5	non-small cell lung carcinoma
GSE10245	Batch effect removal	GSM258582	Sample 408	E-MTAB-6043	ArrayExpress	E-MTAB-6043	http://identifiers.org/arrayexpress/E-MTAB-6043	Gene filtering	doi:10.6084/m9.figshare.5350321.v5	figshare	doi:10.6084/m9.figshare.5350321.v5	https://doi.org/10.6084/m9.figshare.5350321.v5	non-small cell lung carcinoma
GSE31210	Batch effect removal	GSM773551	Sample 746	E-MTAB-6043	ArrayExpress	E-MTAB-6043	http://identifiers.org/arrayexpress/E-MTAB-6043	Gene filtering	doi:10.6084/m9.figshare.5350321.v5	figshare	doi:10.6084/m9.figshare.5350321.v5	https://doi.org/10.6084/m9.figshare.5350321.v5	non-small cell lung carcinoma
GSE50081	Batch effect removal	GSM1213772	Sample 632	E-MTAB-6043	ArrayExpress	E-MTAB-6043	http://identifiers.org/arrayexpress/E-MTAB-6043	Gene filtering	doi:10.6084/m9.figshare.5350321.v5	figshare	doi:10.6084/m9.figshare.5350321.v5	https://doi.org/10.6084/m9.figshare.5350321.v5	non-small cell lung carcinoma
GSE10245	Batch effect removal	GSM258574	Sample 400	E-MTAB-6043	ArrayExpress	E-MTAB-6043	http://identifiers.org/arrayexpress/E-MTAB-6043	Gene filtering	doi:10.6084/m9.figshare.5350321.v5	figshare	doi:10.6084/m9.figshare.5350321.v5	https://doi.org/10.6084/m9.figshare.5350321.v5	non-small cell lung carcinoma
GSE33356	Batch effect removal	GSM494579	Sample 24	E-MTAB-6043	ArrayExpress	E-MTAB-6043	http://identifiers.org/arrayexpress/E-MTAB-6043	Gene filtering	doi:10.6084/m9.figshare.5350321.v5	figshare	doi:10.6084/m9.figshare.5350321.v5	https://doi.org/10.6084/m9.figshare.5350321.v5	non-small cell lung carcinoma
GSE50081	Batch effect removal	GSM1213716	Sample 576	E-MTAB-6043	ArrayExpress	E-MTAB-6043	http://identifiers.org/arrayexpress/E-MTAB-6043	Gene filtering	doi:10.6084/m9.figshare.5350321.v5	figshare	doi:10.6084/m9.figshare.5350321.v5	https://doi.org/10.6084/m9.figshare.5350321.v5	non-small cell lung carcinoma
GSE50081	Batch effect removal	GSM1213741	Sample 601	E-MTAB-6043	ArrayExpress	E-MTAB-6043	http://identifiers.org/arrayexpress/E-MTAB-6043	Gene filtering	doi:10.6084/m9.figshare.5350321.v5	figshare	doi:10.6084/m9.figshare.5350321.v5	https://doi.org/10.6084/m9.figshare.5350321.v5	non-small cell lung carcinoma
GSE50081	Batch effect removal	GSM1213787	Sample 647	E-MTAB-6043	ArrayExpress	E-MTAB-6043	http://identifiers.org/arrayexpress/E-MTAB-6043	Gene filtering	doi:10.6084/m9.figshare.5350321.v5	figshare	doi:10.6084/m9.figshare.5350321.v5	https://doi.org/10.6084/m9.figshare.5350321.v5	non-small cell lung carcinoma
GSE50081	Batch effect removal	GSM1213779	Sample 639	E-MTAB-6043	ArrayExpress	E-MTAB-6043	http://identifiers.org/arrayexpress/E-MTAB-6043	Gene filtering	doi:10.6084/m9.figshare.5350321.v5	figshare	doi:10.6084/m9.figshare.5350321.v5	https://doi.org/10.6084/m9.figshare.5350321.v5	non-small cell lung carcinoma
GSE10245	Batch effect removal	GSM258567	Sample 393	E-MTAB-6043	ArrayExpress	E-MTAB-6043	http://identifiers.org/arrayexpress/E-MTAB-6043	Gene filtering	doi:10.6084/m9.figshare.5350321.v5	figshare	doi:10.6084/m9.figshare.5350321.v5	https://doi.org/10.6084/m9.figshare.5350321.v5	non-small cell lung carcinoma
GSE50081	Batch effect removal	GSM1213831	Sample 691	E-MTAB-6043	ArrayExpress	E-MTAB-6043	http://identifiers.org/arrayexpress/E-MTAB-6043	Gene filtering	doi:10.6084/m9.figshare.5350321.v5	figshare	doi:10.6084/m9.figshare.5350321.v5	https://doi.org/10.6084/m9.figshare.5350321.v5	non-small cell lung carcinoma
GSE10445	Batch effect removal	GSM264316	Sample 1117	E-MTAB-6043	ArrayExpress	E-MTAB-6043	http://identifiers.org/arrayexpress/E-MTAB-6043	Gene filtering	doi:10.6084/m9.figshare.5350321.v5	figshare	doi:10.6084/m9.figshare.5350321.v5	https://doi.org/10.6084/m9.figshare.5350321.v5	non-small cell lung carcinoma
GSE50081	Batch effect removal	GSM1213846	Sample 706	E-MTAB-6043	ArrayExpress	E-MTAB-6043	http://identifiers.org/arrayexpress/E-MTAB-6043	Gene filtering	doi:10.6084/m9.figshare.5350321.v5	figshare	doi:10.6084/m9.figshare.5350321.v5	https://doi.org/10.6084/m9.figshare.5350321.v5	non-small cell lung carcinoma
GSE33356	Batch effect removal	GSM494626	Sample 71	E-MTAB-6043	ArrayExpress	E-MTAB-6043	http://identifiers.org/arrayexpress/E-MTAB-6043	Gene filtering	doi:10.6084/m9.figshare.5350321.v5	figshare	doi:10.6084/m9.figshare.5350321.v5	https://doi.org/10.6084/m9.figshare.5350321.v5	normal
GSE10245	Batch effect removal	GSM258576	Sample 402	E-MTAB-6043	ArrayExpress	E-MTAB-6043	http://identifiers.org/arrayexpress/E-MTAB-6043	Gene filtering	doi:10.6084/m9.figshare.5350321.v5	figshare	doi:10.6084/m9.figshare.5350321.v5	https://doi.org/10.6084/m9.figshare.5350321.v5	non-small cell lung carcinoma
GSE50081	Batch effect removal	GSM1213803	Sample 663	E-MTAB-6043	ArrayExpress	E-MTAB-6043	http://identifiers.org/arrayexpress/E-MTAB-6043	Gene filtering	doi:10.6084/m9.figshare.5350321.v5	figshare	doi:10.6084/m9.figshare.5350321.v5	https://doi.org/10.6084/m9.figshare.5350321.v5	non-small cell lung carcinoma
GSE10245	Batch effect removal	GSM258564	Sample 390	E-MTAB-6043	ArrayExpress	E-MTAB-6043	http://identifiers.org/arrayexpress/E-MTAB-6043	Gene filtering	doi:10.6084/m9.figshare.5350321.v5	figshare	doi:10.6084/m9.figshare.5350321.v5	https://doi.org/10.6084/m9.figshare.5350321.v5	non-small cell lung carcinoma
GSE10245	Batch effect removal	GSM258552	Sample 378	E-MTAB-6043	ArrayExpress	E-MTAB-6043	http://identifiers.org/arrayexpress/E-MTAB-6043	Gene filtering	doi:10.6084/m9.figshare.5350321.v5	figshare	doi:10.6084/m9.figshare.5350321.v5	https://doi.org/10.6084/m9.figshare.5350321.v5	non-small cell lung carcinoma
GSE10445	Batch effect removal	GSM259400	Sample 1101	E-MTAB-6043	ArrayExpress	E-MTAB-6043	http://identifiers.org/arrayexpress/E-MTAB-6043	Gene filtering	doi:10.6084/m9.figshare.5350321.v5	figshare	doi:10.6084/m9.figshare.5350321.v5	https://doi.org/10.6084/m9.figshare.5350321.v5	non-small cell lung carcinoma
GSE31210	Batch effect removal	GSM773785	Sample 766	E-MTAB-6043	ArrayExpress	E-MTAB-6043	http://identifiers.org/arrayexpress/E-MTAB-6043	Gene filtering	doi:10.6084/m9.figshare.5350321.v5	figshare	doi:10.6084/m9.figshare.5350321.v5	https://doi.org/10.6084/m9.figshare.5350321.v5	normal
GSE50081	Batch effect removal	GSM1213804	Sample 664	E-MTAB-6043	ArrayExpress	E-MTAB-6043	http://identifiers.org/arrayexpress/E-MTAB-6043	Gene filtering	doi:10.6084/m9.figshare.5350321.v5	figshare	doi:10.6084/m9.figshare.5350321.v5	https://doi.org/10.6084/m9.figshare.5350321.v5	non-small cell lung carcinoma
GSE10445	Batch effect removal	GSM258048	Sample 1074	E-MTAB-6043	ArrayExpress	E-MTAB-6043	http://identifiers.org/arrayexpress/E-MTAB-6043	Gene filtering	doi:10.6084/m9.figshare.5350321.v5	figshare	doi:10.6084/m9.figshare.5350321.v5	https://doi.org/10.6084/m9.figshare.5350321.v5	non-small cell lung carcinoma
GSE50081	Batch effect removal	GSM1213689	Sample 549	E-MTAB-6043	ArrayExpress	E-MTAB-6043	http://identifiers.org/arrayexpress/E-MTAB-6043	Gene filtering	doi:10.6084/m9.figshare.5350321.v5	figshare	doi:10.6084/m9.figshare.5350321.v5	https://doi.org/10.6084/m9.figshare.5350321.v5	non-small cell lung carcinoma
GSE50081	Batch effect removal	GSM1213789	Sample 649	E-MTAB-6043	ArrayExpress	E-MTAB-6043	http://identifiers.org/arrayexpress/E-MTAB-6043	Gene filtering	doi:10.6084/m9.figshare.5350321.v5	figshare	doi:10.6084/m9.figshare.5350321.v5	https://doi.org/10.6084/m9.figshare.5350321.v5	non-small cell lung carcinoma
GSE10445	Batch effect removal	GSM257995	Sample 1064	E-MTAB-6043	ArrayExpress	E-MTAB-6043	http://identifiers.org/arrayexpress/E-MTAB-6043	Gene filtering	doi:10.6084/m9.figshare.5350321.v5	figshare	doi:10.6084/m9.figshare.5350321.v5	https://doi.org/10.6084/m9.figshare.5350321.v5	non-small cell lung carcinoma
GSE50081	Batch effect removal	GSM1213700	Sample 560	E-MTAB-6043	ArrayExpress	E-MTAB-6043	http://identifiers.org/arrayexpress/E-MTAB-6043	Gene filtering	doi:10.6084/m9.figshare.5350321.v5	figshare	doi:10.6084/m9.figshare.5350321.v5	https://doi.org/10.6084/m9.figshare.5350321.v5	non-small cell lung carcinoma
GSE50081	Batch effect removal	GSM1213838	Sample 698	E-MTAB-6043	ArrayExpress	E-MTAB-6043	http://identifiers.org/arrayexpress/E-MTAB-6043	Gene filtering	doi:10.6084/m9.figshare.5350321.v5	figshare	doi:10.6084/m9.figshare.5350321.v5	https://doi.org/10.6084/m9.figshare.5350321.v5	non-small cell lung carcinoma
GSE50081	Batch effect removal	GSM1213848	Sample 708	E-MTAB-6043	ArrayExpress	E-MTAB-6043	http://identifiers.org/arrayexpress/E-MTAB-6043	Gene filtering	doi:10.6084/m9.figshare.5350321.v5	figshare	doi:10.6084/m9.figshare.5350321.v5	https://doi.org/10.6084/m9.figshare.5350321.v5	non-small cell lung carcinoma
GSE10245	Batch effect removal	GSM258575	Sample 401	E-MTAB-6043	ArrayExpress	E-MTAB-6043	http://identifiers.org/arrayexpress/E-MTAB-6043	Gene filtering	doi:10.6084/m9.figshare.5350321.v5	figshare	doi:10.6084/m9.figshare.5350321.v5	https://doi.org/10.6084/m9.figshare.5350321.v5	non-small cell lung carcinoma
GSE50081	Batch effect removal	GSM1213753	Sample 613	E-MTAB-6043	ArrayExpress	E-MTAB-6043	http://identifiers.org/arrayexpress/E-MTAB-6043	Gene filtering	doi:10.6084/m9.figshare.5350321.v5	figshare	doi:10.6084/m9.figshare.5350321.v5	https://doi.org/10.6084/m9.figshare.5350321.v5	non-small cell lung carcinoma
GSE33356	Batch effect removal	GSM494573	Sample 18	E-MTAB-6043	ArrayExpress	E-MTAB-6043	http://identifiers.org/arrayexpress/E-MTAB-6043	Gene filtering	doi:10.6084/m9.figshare.5350321.v5	figshare	doi:10.6084/m9.figshare.5350321.v5	https://doi.org/10.6084/m9.figshare.5350321.v5	non-small cell lung carcinoma
GSE33356	Batch effect removal	GSM494557	Sample 2	E-MTAB-6043	ArrayExpress	E-MTAB-6043	http://identifiers.org/arrayexpress/E-MTAB-6043	Gene filtering	doi:10.6084/m9.figshare.5350321.v5	figshare	doi:10.6084/m9.figshare.5350321.v5	https://doi.org/10.6084/m9.figshare.5350321.v5	non-small cell lung carcinoma
GSE50081	Batch effect removal	GSM1213728	Sample 588	E-MTAB-6043	ArrayExpress	E-MTAB-6043	http://identifiers.org/arrayexpress/E-MTAB-6043	Gene filtering	doi:10.6084/m9.figshare.5350321.v5	figshare	doi:10.6084/m9.figshare.5350321.v5	https://doi.org/10.6084/m9.figshare.5350321.v5	non-small cell lung carcinoma
GSE10245	Batch effect removal	GSM258578	Sample 404	E-MTAB-6043	ArrayExpress	E-MTAB-6043	http://identifiers.org/arrayexpress/E-MTAB-6043	Gene filtering	doi:10.6084/m9.figshare.5350321.v5	figshare	doi:10.6084/m9.figshare.5350321.v5	https://doi.org/10.6084/m9.figshare.5350321.v5	non-small cell lung carcinoma
GSE50081	Batch effect removal	GSM1213801	Sample 661	E-MTAB-6043	ArrayExpress	E-MTAB-6043	http://identifiers.org/arrayexpress/E-MTAB-6043	Gene filtering	doi:10.6084/m9.figshare.5350321.v5	figshare	doi:10.6084/m9.figshare.5350321.v5	https://doi.org/10.6084/m9.figshare.5350321.v5	non-small cell lung carcinoma
GSE50081	Batch effect removal	GSM1213841	Sample 701	E-MTAB-6043	ArrayExpress	E-MTAB-6043	http://identifiers.org/arrayexpress/E-MTAB-6043	Gene filtering	doi:10.6084/m9.figshare.5350321.v5	figshare	doi:10.6084/m9.figshare.5350321.v5	https://doi.org/10.6084/m9.figshare.5350321.v5	non-small cell lung carcinoma
GSE31210	Batch effect removal	GSM773782	Sample 930	E-MTAB-6043	ArrayExpress	E-MTAB-6043	http://identifiers.org/arrayexpress/E-MTAB-6043	Gene filtering	doi:10.6084/m9.figshare.5350321.v5	figshare	doi:10.6084/m9.figshare.5350321.v5	https://doi.org/10.6084/m9.figshare.5350321.v5	normal
